# Supplementary material for: SNPPhenA: a corpus for extracting ranked associations of single-nucleotide polymorphisms and phenotypes from literature
Source: J Biomed Semantics. 2017 Apr 7;8:14. doi: 10.1186/s13326-017-0116-2 (PMC5383945; doi:10.1186/s13326-017-0116-2)
Supplement: Additional file 1: — Abstract files of SNPPhenA corpus. (ZIP 651 kb) [file 13326_2017_116_MOESM1_ESM.zip]

Archive with 9 entries (9 files):
- confidence-files90-train(part2).xlsx
- confidence-files90-train(part3).xlsx
- confidence-files360-all.xlsx
- confidence-files90-test.xlsx
- confidence-files90-train(part1).xlsx
- Certification letter English Edit 2.pdf
- confidence-files100(50test+50train).xlsx
- association-files100(50train+50test).xlsx
- association-files360-all.xlsx
