# Supplementary material for: SNPPhenA: a corpus for extracting ranked associations of single-nucleotide polymorphisms and phenotypes from literature
Source: J Biomed Semantics. 2017 Apr 7;8:14. doi: 10.1186/s13326-017-0116-2 (PMC5383945; doi:10.1186/s13326-017-0116-2)
Supplement: Additional file 1: — Abstract files of SNPPhenA corpus. (ZIP 651 kb) [file 13326_2017_116_MOESM1_ESM.zip › confidence-files90-train(part2).xlsx]

## Sheet: Sheet1
file index	annotator A		annotator B
	cl		cl
90	1
91	3
	3
	3
	3
	3
	3
92	-1
	2		1
93	1		3
	1		3
94	-1
	-1
95	1		0
	1		0
96	-1
	-1
	-1
	3
97	1		0
	1		0
	1
	1
98	1
	1
	1
99	1
	1
	1
	1
	1
	1
	1
	1
	1
	1
	1
	1
	1
	1
	1
	1
	1
	1
	1
	1
	1
	1
	1
	1
	1
	1
	1
	1
	1
	1
	1
	1
	1
	1
	1
	1
	1
	1
	1
	1
	1
	1
	1
	1
	1
	1
	1
	1
	1
	1
100	3
	2
101	1
	-1
	1
	-1
102	1		0
103	2
	2
	2
	2
	2
	2
	2
104	3
105	1		0
	2
106	1		0
	1		0
	1		0
107	2
	2
	3
108	3		0
	3		0
	3		0
	3		0
109	1
	1
	1
	1
110	1
111	1
	1
	1
	1
	1
	1
	1
	3
112	0
113	1
114	1
	2
115	3
	3
116	3		-1
117	2
118	1
	1
	1
	1
	1
	1
119	0
120	1		2
	1		2
	1		2
121	3
122	3
123	1		0
	1		0
124	3
	3
	3
	3
125	1
126	2		1
127	-1
128	1
129	3
130	3		0
131	0
	0
	0
	1
	1
132	0
133	3
	3
	3
	3
	3
	3
	3
	3
	3
	3
134	1
	1
135	0
	0
	0
	0
136	1
	1
	1
137	2
	3
	3
	2
	1
138	3
139	1
	1
140	1
	1
141	1
142	3
	3
143	1
144	2
	2
	2
	2
	2
	2
	2
	2
	2
	2
145	2		1
	2		1
146	0
	0
	0
147	3
148	3
149	0
150	0
	1
151	1
	1
	0
	3
	-1
152	3
	3
	3
	3
	1
	1
153	0
	0
	0
154	3
	3
	3
	3
155	0
	0
	0
	0
	0
	0
	0
	0
	0
	0
	0
	0
156	3
	1
157	3
	0
	0
	0
	0
	0
	0
	0
	0
	0
	0
	0
	0
	1
	2
	2
	1
	2
158	1		0
159	3
	1
160	1
	2
	1		-1
	-1
	-1
	2
161	3
	3
	3
	3
	3
	3
162	3
	3
	3
163	2
	2
164	3
165	-1
	-1
	-1
	-1
166	3		2
	3		2
	3		2
	3		2
167	0
	0
	3
168	1
	3		1
169	3		1
170	2
171	1
172	1
173	1
174	1
175	1		3
176	1
	1
177	-1		1
178	1
	-1
179	2
	-1

## Sheet: Sheet2
							B 0	B1	B2	B3
				251		A0	45	0	0	0
				284		A1	12	112	3	3
			pr(a)	0.883803		A2	0	4	34	0
						A3	5	2	4	60
							62	118	41	63
						A pr(e)	45		0.158451			A pr(e)	71		0.25
						B pr(e)	62		0.21831			B pr(e)	63		0.221831
									0.0345914						0.0554577
						A pr(e)	130		0.457746		pr €=	0.299556
						B pr(e)	118		0.415493			0.584247
									0.19019			0.700444
											kappa=	0.834109
						A pr(e)	38		0.133803
						B pr(e)	41		0.144366
									0.0193166

## Sheet: Sheet3
file index	annotator A		annotator B			(90-179)TRAIN(2)
	cl		cl
90	5				5
91	7				7
	7				7
	7				7
	7				7
	7				7
	7				7
92	-5				-5
	6		500		-494
93	5		700		-695
	5		700		-695
94	-5				-5
	-5				-5
95	5		400		-395
	5		400		-395
96	-5				-5
	-5				-5
	-5				-5
	7				7
97	5		400		-395
	5		400		-395
	5				5
	5				5
98	5				5
	5				5
	5				5
99	5				5
	5				5
	5				5
	5				5
	5				5
	5				5
	5				5
	5				5
	5				5
	5				5
	5				5
	5				5
	5				5
	5				5
	5				5
	5				5
	5				5
	5				5
	5				5
	5				5
	5				5
	5				5
	5				5
	5				5
	5				5
	5				5
	5				5
	5				5
	5				5
	5				5
	5				5
	5				5
	5				5
	5				5
	5				5
	5				5
	5				5
	5				5
	5				5
	5				5
	5				5
	5				5
	5				5
	5				5
	5				5
	5				5
	5				5
	5				5
	5				5
	5				5
100	7				7
	6				6
101	5				5
	-5				-5
	5				5
	-5				-5
102	5		400		-395
103	6				6
	6				6
	6				6
	6				6
	6				6
	6				6
	6				6
104	7				7
105	5		400		-395
	6				6
106	5		400		-395
	5		400		-395
	5		400		-395
107	6				6
	6				6
	7				7
108	7		400		-393
	7		400		-393
	7		400		-393
	7		400		-393
109	5				5
	5				5
	5				5
	5				5
110	5				5
111	5				5
	5				5
	5				5
	5				5
	5				5
	5				5
	5				5
	7				7
112	4				4
113	5				5
114	5				5
	6				6
115	7				7
	7				7
116	7		-500		507
117	6				6
118	5				5
	5				5
	5				5
	5				5
	5				5
	5				5
119	4				4
120	5		600		-595
	5		600		-595
	5		600		-595
121	7				7
122	7				7
123	5		400		-395
	5		400		-395
124	7				7
	7				7
	7				7
	7				7
125	5				5
					0
126	6		500		-494
127	-5				-5
128	5				5
129	7				7
130	7		400		-393
131	4				4
	4				4
	4				4
	5				5
	5				5
132	4				4
133	7				7
	7				7
	7				7
	7				7
	7				7
	7				7
	7				7
	7				7
	7				7
	7				7
134	5				5
	5				5
135	4				4
	4				4
	4				4
	4				4
136	5				5
	5				5
	5				5
137	6				6
	7				7
	7				7
	6				6
	5				5
138	7				7
139	5				5
	5				5
140	5				5
	5				5
141	5				5
142	7				7
	7				7
143	5				5
144	6				6
	6				6
	6				6
	6				6
	6				6
	6				6
	6				6
	6				6
	6				6
	6				6
145	6		500		-494
	6		500		-494
146	4				4
	4				4
	4				4
147	7				7
148	7				7
149	4				4
150	4				4
	5				5
151	5				5
	5				5
	4				4
	7				7
	-5				-5
152	7				7
	7				7
	7				7
	7				7
	5				5
	5				5
153	4				4
	4				4
	4				4
154	7				7
	7				7
	7				7
	7				7
155	4				4
	4				4
	4				4
	4				4
	4				4
	4				4
	4				4
	4				4
	4				4
	4				4
	4				4
	4				4
156	7				7
	5				5
157	7				7
	4				4
	4				4
	4				4
	4				4
	4				4
	4				4
	4				4
	4				4
	4				4
	4				4
	4				4
	4				4
	5				5
	6				6
	6				6
	5				5
	6				6
158	5		400		-395
159	7				7
	5				5
160	5				5
	6				6
	5		-500		505
	-5				-5
	-5				-5
	6				6
161	7				7
	7				7
	7				7
	7				7
	7				7
	7				7
162	7				7
	7				7
	7				7
163	6				6
	6				6
164	7				7
165	-5				-5
	-5				-5
	-5				-5
	-5				-5
166	7		600		-593
	7		600		-593
	7		600		-593
	7		600		-593
167	4				4
	4				4
	7				7
168	5				5
	7		500		-493
169	7		500		-493
170	6				6
171	5				5
172	5				5
173	5				5
174	5				5
175	5		700		-695
176	5				5
	5				5
177	-5		500		-505
178	5				5
	-5				-5
179	6				6
	-5				-5
