# Supplementary material for: SNPPhenA: a corpus for extracting ranked associations of single-nucleotide polymorphisms and phenotypes from literature
Source: J Biomed Semantics. 2017 Apr 7;8:14. doi: 10.1186/s13326-017-0116-2 (PMC5383945; doi:10.1186/s13326-017-0116-2)
Supplement: Additional file 1: — Abstract files of SNPPhenA corpus. (ZIP 651 kb) [file 13326_2017_116_MOESM1_ESM.zip › confidence-files90-train(part3).xlsx]

## Sheet: Sheet1
							file index	annotator A		annotator B
								cl		cl
							180	1
								1
							181	1
								1
							182	2
								1
							183	2
								2
							184	-1
							185	2		1
							186	0
							187	0
							188	1
								1
							189	1
							190	1
							191	1
								1
							192	1
							193	1		0
								1		0
							194	2
							195	0
							196	1
							197	1
							198	1
							199	1
							200	1
							201	3
							202	2
								2
								2
								2
							203	1
							204	1		0
								1
							205	1
							206	-1
							207	0		1
								0		1
								0		1
								0		1
								0		1
								0		1
							208	2		3
								2		3
								2		3
								2		3
							209	1
								1
								1
							210	1
								1
								1
							211	3
								3
							212	3
								3
							213	2
							214	0
							215	1
								1
								1
							216	1
								1
								2
								1
								2
							217	0
								0
							218	3
							219	1
							220	3
							221	-1
							222	1
								1
							223	1
							224	0
								0
								0
								0
								3
								3
							225	2
							226	3
							227	3
								3
							228	1
								1
								1
								1
							229	3
								3
								3
							230	-1		0
								-1		0
							231	-1
								-1
							232	3		0
								3		0
								0		-1
								-1
								-1
							233	0
								0
								0
								0
							234	1
							235	1
								1
								-1		1
								1
								1		-1
								1
								-1
								1
								1
								-1
								-1
								-1
								-1
								3
								3
								-1
							236	0
								0
								0
								0
								1
								1
							237	2
								2
								2
								2
								1
								1
								1
								1
								1
								2
							238	1
								1
							239	1
								1
								1
								1
								1
								1
								1
								1
								1		3
								1		3
								1		3
								1
								3
							240	3
								3
								3
								2
								1
								1
								1
								2
								1
								1
								1
								1
								1
								1
								1
							241	3
								3
							242	3
								3
								3
								3
							243	-1
								-1
								-1
								-1
								3
								3
							244	3
								3
							245	2		1
								2		1
								-1
								-1
							246	0		3
								0		3
								1		3
								1
							247	1
								2		1
							248	1
								1
							249	2
							250	-1
								1
								1
								1
								1
								-1
								-1
							251	3
								3
								3
								-1
								-1
							252	2
								-1
								-1
								-1
								2
								1		-1
								1		-1
								1		-1
								1
								2
								1
								2
								3
								3
								3
								3
							253	1
							254	1
								3
							255	-1
								-1
							256	3
								3
								1
								2
								1
								1
							257	3		2
							258	3
							259	3
								1
							260	1		0
								1		0
								3
								3
							261	3
								3
							262	-1
								-1
								2
							263	0
								0
							264	3
								3
								-1
							265	1
								3
								1
							266	3		0
								3		0
							267	2
							268	1
								1
								1
							269	1
								1
								1
								1

## Sheet: Sheet2
						B 0	B1	B2	B3
			197		A0	20	6	0	2
			227		A1	5	100	0	4
		pr(a)	0.867841		A2	0	4	27	4
					A3	4	0	1	50
						29	110	28	60
					A pr(e)	28		0.123348			A pr(e)	55		0.242291
					B pr(e)	29		0.127753			B pr(e)	60		0.264317
								0.0157581						0.0640416
					A pr(e)	109		0.480176		pr €=	0.331503
					B pr(e)	110		0.484581			0.536339
								0.232685			0.668497
										kappa=	0.802305
					A pr(e)	35		0.154185
					B pr(e)	28		0.123348
								0.0190184

## Sheet: Sheet3
file index	annotator A		annotator B			(180-269)TRAIN(3)
	cl		cl
180	5				5
	5				5
181	5				5
	5				5
182	6				6
	5				5
183	6				6
	6				6
184	-5				-5
185	6		500		-494
186	4				4
187	4				4
188	5				5
	5				5
189	5				5
190	5				5
191	5				5
	5				5
192	5				5
193	5		400		-395
	5		400		-395
194	6				6
195	4				4
196	5				5
197	5				5
198	5				5
199	5				5
200	5				5
201	7				7
202	6				6
	6				6
	6				6
	6				6
203	5				5
204	5		400		-395
	5				5
205	5				5
206	-5				-5
207	4		500		-496
	4		500		-496
	4		500		-496
	4		500		-496
	4		500		-496
	4		500		-496
208	6		700		-694
	6		700		-694
	6		700		-694
	6		700		-694
209	5				5
	5				5
	5				5
210	5				5
	5				5
	5				5
211	7				7
	7				7
212	7				7
	7				7
213	6				6
214	4				4
215	5				5
	5				5
	5				5
216	5				5
	5				5
	6				6
	5				5
	6				6
217	4				4
	4				4
218	7				7
219	5				5
220	7				7
221	-5				-5
222	5				5
	5				5
223	5				5
224	4				4
	4				4
	4				4
	4				4
	7				7
	7				7
225	6				6
226	7				7
227	7				7
	7				7
228	5				5
	5				5
	5				5
	5				5
229	7				7
	7				7
	7				7
230	-5		400		-405
	-5		400		-405
231	-5				-5
	-5				-5
232	7		400		-393
	7		400		-393
	4		-500		504
	-5				-5
	-5				-5
233	4				4
	4				4
	4				4
	4				4
234	5				5
235	5				5
	5				5
	-5		500		-505
	5				5
	5		-500		505
	5				5
	-5				-5
	5				5
	5				5
	-5				-5
	-5				-5
	-5				-5
	-5				-5
	7				7
	7				7
	-5				-5
236	4				4
	4				4
	4				4
	4				4
	5				5
	5				5
237	6				6
	6				6
	6				6
	6				6
	5				5
	5				5
	5				5
	5				5
	5				5
	6				6
238	5				5
	5				5
239	5				5
	5				5
	5				5
	5				5
	5				5
	5				5
	5				5
	5				5
	5		700		-695
	5		700		-695
	5		700		-695
	5				5
	7				7
240	7				7
	7				7
	7				7
	6				6
	5				5
	5				5
	5				5
	6				6
	5				5
	5				5
	5				5
	5				5
	5				5
	5				5
	5				5
241	7				7
	7				7
242	7				7
	7				7
	7				7
	7				7
243	-5				-5
	-5				-5
	-5				-5
	-5				-5
	7				7
	7				7
244	7				7
	7				7
245	6		500		-494
	6		500		-494
	-5				-5
	-5				-5
246	4		700		-696
	4		700		-696
	5		700		-695
	5				5
247	5				5
	6		500		-494
248	5				5
	5				5
249	6				6
250	-5				-5
	5				5
	5				5
	5				5
	5				5
	-5				-5
	-5				-5
251	7				7
	7				7
	7				7
	-5				-5
	-5				-5
252	6				6
	-5				-5
	-5				-5
	-5				-5
	6				6
	5		-500		505
	5		-500		505
	5		-500		505
	5				5
	6				6
	5				5
	6				6
	7				7
	7				7
	7				7
	7				7
253	5				5
254	5				5
	7				7
255	-5				-5
	-5				-5
256	7				7
	7				7
	5				5
	6				6
	5				5
	5				5
257	7		600		-593
258	7				7
259	7				7
	5				5
260	5		400		-395
	5		400		-395
	7				7
	7				7
261	7				7
	7				7
262	-5				-5
	-5				-5
	6				6
263	4				4
	4				4
264	7				7
	7				7
	-5				-5
265	5				5
	7				7
	5				5
266	7		400		-393
	7		400		-393
267	6				6
268	5				5
	5				5
	5				5
269	5				5
	5				5
	5				5
	5				5
