# Supplementary material for: SNPPhenA: a corpus for extracting ranked associations of single-nucleotide polymorphisms and phenotypes from literature
Source: J Biomed Semantics. 2017 Apr 7;8:14. doi: 10.1186/s13326-017-0116-2 (PMC5383945; doi:10.1186/s13326-017-0116-2)
Supplement: Additional file 1: — Abstract files of SNPPhenA corpus. (ZIP 651 kb) [file 13326_2017_116_MOESM1_ESM.zip › confidence-files360-all.xlsx]

## Sheet: Sheet1
file index	A		B
	cl		cl
0test	1		-1
	1		-1
	1		-1
	1		-1
1	1
2	1
3	0
4	1
	1		3
5	2
6	1
	1
	1
	1
7	1
8	-1
9	1
10	-1
	-1
11	0
	0
	0
	0
12	1
13	3		2
	3		2
14	1		0
15	3		2
16	1
	1
	1
17	2
18	0
	1
	1
	1
19	1
20	1		0
21	1
	-1
	1
	1
	3
22	1		0
	1		0
	1		0
	1		0
23	-1
24	1		0
25	1		0
26	1
27	1
	-1
28	-1
	1
	-1
	-1
29	1
30	1
	1
	1
31	1
32	1		0
	1		0
	1		0
33	1
	1
	1
	1
34	0
	0
35	0
	0
36	3
	3
37	0
38	1
	1
39	-1
40	1
	1
41	1
42	3
43	1
	-1
	-1
	-1
44	1
	1
	1
	1
45	1
	1
	1
	1
	1
	1
	1
46	1
	1
	1
	1
47	1
	1
48	1
	1
	1
49	0
	0
	0
	0
	1
	1
	1
	1
50	1		0
	1		0
	1		0
	1		0
	3		0
	3		0
51	2		0
	2		0
	-1		0
	-1		0
	-1		0
	-1		0
	-1		0
	2		0
	2		0
	2		0
	2		0
52	1		0
	1		0
	0
	0
	0
	0
	0
	0
	1		0
	1		0
	1		0
	0
	0
	0
	0
	0
	0
	0
	1		0
	0
	0
	0
	0
	0
	0
	0
	0
	1		0
	0
	0
	0
	0
	0
	0
	0
	0
	1		0
	0
	0
	0
	0
	0
	0
	0
	1		0
	0
	1		0
	0
	0
	0
	0
	0
	0
	1		0
	0
	0
	0
	0
	0
	0
	0
	0
	1		0
	0
	0
	0
	0
	0
	0
	0
	0
	1		0
	0
	0
	0
	0
	0
	0
	0
	1		0
	0
	0
	0
	0
	0
	0
	0
	1		0
53	1
	1
54	2
55	0
56	1
57	2		1
	2		1
	2		1
	1
58	0
	1		-1
	-1
59	1
	-1
	1
	1
	1
60	0
	0
	0
	0
	0
	3
61	1		0
62	1
	1
	2
	2
	0
	0
	1
	1
	-1
	1
	1
	1
	1
	1
	1
63	1
	1
	1
	1
	1
	1
	1
	1
	1
	1
	1
	1
64	0
	0
	0
	0
	1
65	-1
	-1
	-1
66	1
	1
	1
	1
	1
67	1		0
	1		0
	1		0
	1		0
	1		0
	1		0
	1		0
68	1
69	1
70	1
	1
	1
71	1
	3
	3
	3
	3
	-1
72	1
	0
73	2		1
74	1
75	0
76	3
	1
77	3
78	0
	0
	0
	0
79	1
	1
	1
80	2
81	0
	0
	0
82	0
	0
	1		0
	0
83	2		1
84	1
85	1
	1
86	3
87	1
88	0
	0
	0
	0
	2
	2
	2
89	3		1
	1
	1
	1
0train	0
	1
	-1
	-1
	1
	1
	1
	1
	1
1	1
2	1		0
	1
	-1
3	1
	-1
	1
	-1
4	1
	1
5	2
6	3		0
7	1
8	3
	3
	3
	3
	3
	3
	3
	3
	3
9	3
	3
10	-1
	-1
11	3
	3
	3
12	1
	1
13	-1
	-1
	-1
14	1
15	1
	1
16	3
17	0
	0
	0
	0
18	3
	3
19	3
	3
20	1
	1
	1
21	3
22	3
23	3
	3
	2
	1
	1
	1
	1
	3
24	1
	0
25	-1
26	3
27	3
28	-1
	-1
29	0		1
	3
	3
	3		1
	3		1
	1
	1
	1
	1
30	-1
	-1
31	2
	3
32	1
	1
	1
33	-1
	-1
	-1
	-1
34	3
35	3
36	-1
37	-1
	-1
38	3
	3
39	3
	3
	3
	-1		2
	-1		3
	-1		1
40	1
	1
	1
	1
41	3
	-1		0
	-1		0
	1
42	2
	2
43	-1
44	3
45	3
	3
46	1
	1
47	1
	1
	1
	3		2
	3		2
	3		1
48	1
	1
	1
	1
49	2
	2		1
50	1
	1
51	2
	1
52	2
	2
	1
	3
53	2
	2
54	1		0
	1		0
	1		0
	1		0
	1		0
55	3
	3
	-1
56	1
57	3
58	3
59	3
	3
60	3
61	2		1
	-1
62	3
	3
63	-1
	-1
	-1
64	3
	3
65	0
	0
	0
	0
	0
	0
66	1
	1
67	1
	2
	1
	1
	1
68	1
	1
	1
69	1
	1
70	1
71	1
	1
72	-1
73	3
	3
74	3		1
	3		1
	3		1
	3		1
75	3
	3
	3
	3
	3
	3
76	0
	0
	0
	0
	3
77	1
	1
	1
	1
78	1
	1
79	1
80	1
	1
81	3
82	3
83	1
84	1
	1
85	1
86	3
	3
	3
	3
	3
	3
87	3
	3
	3
	3
88	1
89	1
	-1
	1
	-1
90	1
91	3
	3
	3
	3
	3
	3
92	-1
	2		1
93	1		3
	1		3
94	-1
	-1
95	1		0
	1		0
96	-1
	-1
	-1
	3
97	1		0
	1		0
	1
	1
98	1
	1
	1
99	1
	1
	1
	1
	1
	1
	1
	1
	1
	1
	1
	1
	1
	1
	1
	1
	1
	1
	1
	1
	1
	1
	1
	1
	1
	1
	1
	1
	1
	1
	1
	1
	1
	1
	1
	1
	1
	1
	1
	1
	1
	1
	1
	1
	1
	1
	1
	1
	1
	1
100	3
	2
101	1
	-1
	1
	-1
102	1		0
103	2
	2
	2
	2
	2
	2
	2
104	3
105	1		0
	2
106	1		0
	1		0
	1		0
107	2
	2
	3
108	3		0
	3		0
	3		0
	3		0
109	1
	1
	1
	1
110	1
111	1
	1
	1
	1
	1
	1
	1
	3
112	0
113	1
114	1
	2
115	3
	3
116	3		-1
117	2
118	1
	1
	1
	1
	1
	1
119	0
120	1		2
	1		2
	1		2
121	3
122	3
123	1		0
	1		0
124	3
	3
	3
	3
125	1
126	2		1
127	-1
128	1
129	3
130	3		0
131	0
	0
	0
	1
	1
132	0
133	3
	3
	3
	3
	3
	3
	3
	3
	3
	3
134	1
	1
135	0
	0
	0
	0
136	1
	1
	1
137	2
	3
	3
	2
	1
138	3
139	1
	1
140	1
	1
141	1
142	3
	3
143	1
144	2
	2
	2
	2
	2
	2
	2
	2
	2
	2
145	2		1
	2		1
146	0
	0
	0
147	3
148	3
149	0
150	0
	1
151	1
	1
	0
	3
	-1
152	3
	3
	3
	3
	1
	1
153	0
	0
	0
154	3
	3
	3
	3
155	0
	0
	0
	0
	0
	0
	0
	0
	0
	0
	0
	0
156	3
	1
157	3
	0
	0
	0
	0
	0
	0
	0
	0
	0
	0
	0
	0
	1
	2
	2
	1
	2
158	1		0
159	3
	1
160	1
	2
	1		-1
	-1
	-1
	2
161	3
	3
	3
	3
	3
	3
162	3
	3
	3
163	2
	2
164	3
165	-1
	-1
	-1
	-1
166	3		2
	3		2
	3		2
	3		2
167	0
	0
	3
168	1
	3		1
169	3		1
170	2
171	1
172	1
173	1
174	1
175	1		3
176	1
	1
177	-1		1
178	1
	-1
179	2
	-1
180	1
	1
181	1
	1
182	2
	1
183	2
	2
184	-1
185	2		1
186	0
187	0
188	1
	1
189	1
190	1
191	1
	1
192	1
193	1		0
	1		0
194	2
195	0
196	1
197	1
198	1
199	1
200	1
201	3
202	2
	2
	2
	2
203	1
204	1		0
	1
205	1
206	-1
207	0		1
	0		1
	0		1
	0		1
	0		1
	0		1
208	2		3
	2		3
	2		3
	2		3
209	1
	1
	1
210	1
	1
	1
211	3
	3
212	3
	3
213	2
214	0
215	1
	1
	1
216	1
	1
	2
	1
	2
217	0
	0
218	3
219	1
220	3
221	-1
222	1
	1
223	1
224	0
	0
	0
	0
	3
	3
225	2
226	3
227	3
	3
228	1
	1
	1
	1
229	3
	3
	3
230	-1		0
	-1		0
231	-1
	-1
232	3		0
	3		0
	0		-1
	-1
	-1
233	0
	0
	0
	0
234	1
235	1
	1
	-1		1
	1
	1		-1
	1
	-1
	1
	1
	-1
	-1
	-1
	-1
	3
	3
	-1
236	0
	0
	0
	0
	1
	1
237	2
	2
	2
	2
	1
	1
	1
	1
	1
	2
238	1
	1
239	1
	1
	1
	1
	1
	1
	1
	1
	1		3
	1		3
	1		3
	1
	3
240	3
	3
	3
	2
	1
	1
	1
	2
	1
	1
	1
	1
	1
	1
	1
241	3
	3
242	3
	3
	3
	3
243	-1
	-1
	-1
	-1
	3
	3
244	3
	3
245	2		1
	2		1
	-1
	-1
246	0		3
	0		3
	1		3
	1
247	1
	2		1
248	1
	1
249	2
250	-1
	1
	1
	1
	1
	-1
	-1
251	3
	3
	3
	-1
	-1
252	2
	-1
	-1
	-1
	2
	1		-1
	1		-1
	1		-1
	1
	2
	1
	2
	3
	3
	3
	3
253	1
254	1
	3
255	-1
	-1
256	3
	3
	1
	2
	1
	1
257	3		2
258	3
259	3
	1
260	1		0
	1		0
	3
	3
261	3
	3
262	-1
	-1
	2
263	0
	0
264	3
	3
	-1
265	1
	3
	1
266	3		0
	3		0
267	2
268	1
	1
	1
269	1
	1
	1
	1

## Sheet: Sheet2
								B 0	B1	B2	B3
					886		A0	198	7	0	2
					1025		A1	62	411	3	8
				pr(a)	0.86439		A2	6	15	82	4
							A3	12	10	10	195
								278	443	95	209
							A pr(e)	207		0.201951			A pr(e)	227		0.221463
							B pr(e)	278		0.27122			B pr(e)	209		0.203902
										0.0547731						0.0451569
							A pr(e)	484		0.472195		pr €=	0.313686
							B pr(e)	443		0.432195			0.550705
										0.20408			0.686314
												kappa=	0.802409
							A pr(e)	107		0.10439
							B pr(e)	95		0.0926829
										0.00967519

## Sheet: Sheet3
file index	cl A		cl B	A-B
0test	5		-500	505
	5		-500	505
	5		-500	505
	5		-500	505
1	5			5
2	5			5
3	4			4
4	5			5
	5		700	-695
5	6			6
6	5			5
	5			5
	5			5
	5			5
7	5			5
8	-5			-5
9	5			5
10	-5			-5
	-5			-5
11	4			4
	4			4
	4			4
	4			4
12	5			5
13	7		600	-593
	7		600	-593
14	5		400	-395
15	7		600	-593
16	5			5
	5			5
	5			5
17	6			6
18	4			4
	5			5
	5			5
	5			5
19	5			5
20	5		400	-395
21	5			5
	-5			-5
	5			5
	5			5
	7			7
22	5		400	-395
	5		400	-395
	5		400	-395
	5		400	-395
23	-5			-5
24	5		400	-395
25	5		400	-395
26	5			5
27	5			5
	-5			-5
28	-5			-5
	5			5
	-5			-5
	-5			-5
29	5			5
30	5			5
	5			5
	5			5
31	5			5
32	5		400	-395
	5		400	-395
	5		400	-395
33	5			5
	5			5
	5			5
	5			5
34	4			4
	4			4
35	4			4
	4			4
36	7			7
	7			7
37	4			4
38	5			5
	5			5
39	-5			-5
40	5			5
	5			5
41	5			5
42	7			7
43	5			5
	-5			-5
	-5			-5
	-5			-5
44	5			5
	5			5
	5			5
	5			5
45	5			5
	5			5
	5			5
	5			5
	5			5
	5			5
	5			5
46	5			5
	5			5
	5			5
	5			5
47	5			5
	5			5
48	5			5
	5			5
	5			5
49	4			4
	4			4
	4			4
	4			4
	5			5
	5			5
	5			5
	5			5
50	5		400	-395
	5		400	-395
	5		400	-395
	5		400	-395
	7		400	-393
	7		400	-393
51	6		400	-394
	6		400	-394
	-5		400	-405
	-5		400	-405
	-5		400	-405
	-5		400	-405
	-5		400	-405
	6		400	-394
	6		400	-394
	6		400	-394
	6		400	-394
52	5		400	-395
	5		400	-395
	4			4
	4			4
	4			4
	4			4
	4			4
	4			4
	5		400	-395
	5		400	-395
	5		400	-395
	4			4
	4			4
	4			4
	4			4
	4			4
	4			4
	4			4
	5		400	-395
	4			4
	4			4
	4			4
	4			4
	4			4
	4			4
	4			4
	4			4
	5		400	-395
	4			4
	4			4
	4			4
	4			4
	4			4
	4			4
	4			4
	4			4
	5		400	-395
	4			4
	4			4
	4			4
	4			4
	4			4
	4			4
	4			4
	5		400	-395
	4			4
	5		400	-395
	4			4
	4			4
	4			4
	4			4
	4			4
	4			4
	5		400	-395
	4			4
	4			4
	4			4
	4			4
	4			4
	4			4
	4			4
	4			4
	5		400	-395
	4			4
	4			4
	4			4
	4			4
	4			4
	4			4
	4			4
	4			4
	5		400	-395
	4			4
	4			4
	4			4
	4			4
	4			4
	4			4
	4			4
	5		400	-395
	4			4
	4			4
	4			4
	4			4
	4			4
	4			4
	4			4
	5		400	-395
53	5			5
	5			5
54	6			6
55	4			4
56	5			5
57	6		500	-494
	6		500	-494
	6		500	-494
	5			5
58	4			4
	5		-500	505
	-5			-5
59	5			5
	-5			-5
	5			5
	5			5
	5			5
60	4			4
	4			4
	4			4
	4			4
	4			4
	7			7
61	5		400	-395
62	5			5
	5			5
	6			6
	6			6
	4			4
	4			4
	5			5
	5			5
	-5			-5
	5			5
	5			5
	5			5
	5			5
	5			5
	5			5
63	5			5
	5			5
	5			5
	5			5
	5			5
	5			5
	5			5
	5			5
	5			5
	5			5
	5			5
	5			5
64	4			4
	4			4
	4			4
	4			4
	5			5
65	-5			-5
	-5			-5
	-5			-5
66	5			5
	5			5
	5			5
	5			5
	5			5
67	5		400	-395
	5		400	-395
	5		400	-395
	5		400	-395
	5		400	-395
	5		400	-395
	5		400	-395
68	5			5
69	5			5
70	5			5
	5			5
	5			5
71	5			5
	7			7
	7			7
	7			7
	7			7
	-5			-5
72	5			5
	4			4
73	6		500	-494
74	5			5
75	4			4
76	7			7
	5			5
77	7			7
78	4			4
	4			4
	4			4
	4			4
79	5			5
	5			5
	5			5
80	6			6
81	4			4
	4			4
	4			4
82	4			4
	4			4
	5		400	-395
	4			4
83	6		500	-494
84	5			5
85	5			5
	5			5
86	7			7
87	5			5
88	4			4
	4			4
	4			4
	4			4
	6			6
	6			6
	6			6
89	7		500	-493
	5			5
	5			5
	5			5
0train	4			4
	5			5
	-5			-5
	-5			-5
	5			5
	5			5
	5			5
	5			5
	5			5
1	5			5
2	5		400	-395
	5			5
	-5			-5
3	5			5
	-5			-5
	5			5
	-5			-5
4	5			5
	5			5
5	6			6
6	7		400	-393
7	5			5
8	7			7
	7			7
	7			7
	7			7
	7			7
	7			7
	7			7
	7			7
	7			7
9	7			7
	7			7
10	-5			-5
	-5			-5
11	7			7
	7			7
	7			7
12	5			5
	5			5
13	-5			-5
	-5			-5
	-5			-5
14	5			5
15	5			5
	5			5
16	7			7
17	4			4
	4			4
	4			4
	4			4
18	7			7
	7			7
19	7			7
	7			7
20	5			5
	5			5
	5			5
21	7			7
22	7			7
23	7			7
	7			7
	6			6
	5			5
	5			5
	5			5
	5			5
	7			7
24	5			5
	4			4
25	-5			-5
26	7			7
27	7			7
28	-5			-5
	-5			-5
29	4		500	-496
	7			7
	7			7
	7		500	-493
	7		500	-493
	5			5
	5			5
	5			5
	5			5
30	-5			-5
	-5			-5
31	6			6
	7			7
32	5			5
	5			5
	5			5
33	-5			-5
	-5			-5
	-5			-5
	-5			-5
34	7			7
35	7			7
36	-5			-5
37	-5			-5
	-5			-5
38	7			7
	7			7
39	7			7
	7			7
	7			7
	-5		600	-605
	-5		700	-705
	-5		500	-505
40	5			5
	5			5
	5			5
	5			5
41	7			7
	-5		400	-405
	-5		400	-405
	5			5
42	6			6
	6			6
43	-5			-5
44	7			7
45	7			7
	7			7
46	5			5
	5			5
47	5			5
	5			5
	5			5
	7		600	-593
	7		600	-593
	7		500	-493
48	5			5
	5			5
	5			5
	5			5
49	6			6
	6		500	-494
50	5			5
	5			5
51	6			6
	5			5
52	6			6
	6			6
	5			5
	7			7
53	6			6
	6			6
54	5		400	-395
	5		400	-395
	5		400	-395
	5		400	-395
	5		400	-395
55	7			7
	7			7
	-5			-5
56	5			5
57	7			7
58	7			7
59	7			7
	7			7
60	7			7
61	6		500	-494
	-5			-5
62	7			7
	7			7
63	-5			-5
	-5			-5
	-5			-5
64	7			7
	7			7
65	4			4
	4			4
	4			4
	4			4
	4			4
	4			4
66	5			5
	5			5
67	5			5
	6			6
	5			5
	5			5
	5			5
68	5			5
	5			5
	5			5
69	5			5
	5			5
70	5			5
71	5			5
	5			5
72	-5			-5
73	7			7
	7			7
74	7		500	-493
	7		500	-493
	7		500	-493
	7		500	-493
75	7			7
	7			7
	7			7
	7			7
	7			7
	7			7
76	4			4
	4			4
	4			4
	4			4
	7			7
77	5			5
	5			5
	5			5
	5			5
78	5			5
	5			5
79	5			5
80	5			5
	5			5
81	7			7
82	7			7
83	5			5
84	5			5
	5			5
85	5			5
86	7			7
	7			7
	7			7
	7			7
	7			7
	7			7
87	7			7
	7			7
	7			7
	7			7
88	5			5
89	5			5
	-5			-5
	5			5
	-5			-5
90	5			5
91	7			7
	7			7
	7			7
	7			7
	7			7
	7			7
92	-5			-5
	6		500	-494
93	5		700	-695
	5		700	-695
94	-5			-5
	-5			-5
95	5		400	-395
	5		400	-395
96	-5			-5
	-5			-5
	-5			-5
	7			7
97	5		400	-395
	5		400	-395
	5			5
	5			5
98	5			5
	5			5
	5			5
99	5			5
	5			5
	5			5
	5			5
	5			5
	5			5
	5			5
	5			5
	5			5
	5			5
	5			5
	5			5
	5			5
	5			5
	5			5
	5			5
	5			5
	5			5
	5			5
	5			5
	5			5
	5			5
	5			5
	5			5
	5			5
	5			5
	5			5
	5			5
	5			5
	5			5
	5			5
	5			5
	5			5
	5			5
	5			5
	5			5
	5			5
	5			5
	5			5
	5			5
	5			5
	5			5
	5			5
	5			5
	5			5
	5			5
	5			5
	5			5
	5			5
	5			5
100	7			7
	6			6
101	5			5
	-5			-5
	5			5
	-5			-5
102	5		400	-395
103	6			6
	6			6
	6			6
	6			6
	6			6
	6			6
	6			6
104	7			7
105	5		400	-395
	6			6
106	5		400	-395
	5		400	-395
	5		400	-395
107	6			6
	6			6
	7			7
108	7		400	-393
	7		400	-393
	7		400	-393
	7		400	-393
109	5			5
	5			5
	5			5
	5			5
110	5			5
111	5			5
	5			5
	5			5
	5			5
	5			5
	5			5
	5			5
	7			7
112	4			4
113	5			5
114	5			5
	6			6
115	7			7
	7			7
116	7		-500	507
117	6			6
118	5			5
	5			5
	5			5
	5			5
	5			5
	5			5
119	4			4
120	5		600	-595
	5		600	-595
	5		600	-595
121	7			7
122	7			7
123	5		400	-395
	5		400	-395
124	7			7
	7			7
	7			7
	7			7
125	5			5
				0
126	6		500	-494
127	-5			-5
128	5			5
129	7			7
130	7		400	-393
131	4			4
	4			4
	4			4
	5			5
	5			5
132	4			4
133	7			7
	7			7
	7			7
	7			7
	7			7
	7			7
	7			7
	7			7
	7			7
	7			7
134	5			5
	5			5
135	4			4
	4			4
	4			4
	4			4
136	5			5
	5			5
	5			5
137	6			6
	7			7
	7			7
	6			6
	5			5
138	7			7
139	5			5
	5			5
140	5			5
	5			5
141	5			5
142	7			7
	7			7
143	5			5
144	6			6
	6			6
	6			6
	6			6
	6			6
	6			6
	6			6
	6			6
	6			6
	6			6
145	6		500	-494
	6		500	-494
146	4			4
	4			4
	4			4
147	7			7
148	7			7
149	4			4
150	4			4
	5			5
151	5			5
	5			5
	4			4
	7			7
	-5			-5
152	7			7
	7			7
	7			7
	7			7
	5			5
	5			5
153	4			4
	4			4
	4			4
154	7			7
	7			7
	7			7
	7			7
155	4			4
	4			4
	4			4
	4			4
	4			4
	4			4
	4			4
	4			4
	4			4
	4			4
	4			4
	4			4
156	7			7
	5			5
157	7			7
	4			4
	4			4
	4			4
	4			4
	4			4
	4			4
	4			4
	4			4
	4			4
	4			4
	4			4
	4			4
	5			5
	6			6
	6			6
	5			5
	6			6
158	5		400	-395
159	7			7
	5			5
160	5			5
	6			6
	5		-500	505
	-5			-5
	-5			-5
	6			6
161	7			7
	7			7
	7			7
	7			7
	7			7
	7			7
162	7			7
	7			7
	7			7
163	6			6
	6			6
164	7			7
165	-5			-5
	-5			-5
	-5			-5
	-5			-5
166	7		600	-593
	7		600	-593
	7		600	-593
	7		600	-593
167	4			4
	4			4
	7			7
168	5			5
	7		500	-493
169	7		500	-493
170	6			6
171	5			5
172	5			5
173	5			5
174	5			5
175	5		700	-695
176	5			5
	5			5
177	-5		500	-505
178	5			5
	-5			-5
179	6			6
	-5			-5
180	5			5
	5			5
181	5			5
	5			5
182	6			6
	5			5
183	6			6
	6			6
184	-5			-5
185	6		500	-494
186	4			4
187	4			4
188	5			5
	5			5
189	5			5
190	5			5
191	5			5
	5			5
192	5			5
193	5		400	-395
	5		400	-395
194	6			6
195	4			4
196	5			5
197	5			5
198	5			5
199	5			5
200	5			5
201	7			7
202	6			6
	6			6
	6			6
	6			6
203	5			5
204	5		400	-395
	5			5
205	5			5
206	-5			-5
207	4		500	-496
	4		500	-496
	4		500	-496
	4		500	-496
	4		500	-496
	4		500	-496
208	6		700	-694
	6		700	-694
	6		700	-694
	6		700	-694
209	5			5
	5			5
	5			5
210	5			5
	5			5
	5			5
211	7			7
	7			7
212	7			7
	7			7
213	6			6
214	4			4
215	5			5
	5			5
	5			5
216	5			5
	5			5
	6			6
	5			5
	6			6
217	4			4
	4			4
218	7			7
219	5			5
220	7			7
221	-5			-5
222	5			5
	5			5
223	5			5
224	4			4
	4			4
	4			4
	4			4
	7			7
	7			7
225	6			6
226	7			7
227	7			7
	7			7
228	5			5
	5			5
	5			5
	5			5
229	7			7
	7			7
	7			7
230	-5		400	-405
	-5		400	-405
231	-5			-5
	-5			-5
232	7		400	-393
	7		400	-393
	4		-500	504
	-5			-5
	-5			-5
233	4			4
	4			4
	4			4
	4			4
234	5			5
235	5			5
	5			5
	-5		500	-505
	5			5
	5		-500	505
	5			5
	-5			-5
	5			5
	5			5
	-5			-5
	-5			-5
	-5			-5
	-5			-5
	7			7
	7			7
	-5			-5
236	4			4
	4			4
	4			4
	4			4
	5			5
	5			5
237	6			6
	6			6
	6			6
	6			6
	5			5
	5			5
	5			5
	5			5
	5			5
	6			6
238	5			5
	5			5
239	5			5
	5			5
	5			5
	5			5
	5			5
	5			5
	5			5
	5			5
	5		700	-695
	5		700	-695
	5		700	-695
	5			5
	7			7
240	7			7
	7			7
	7			7
	6			6
	5			5
	5			5
	5			5
	6			6
	5			5
	5			5
	5			5
	5			5
	5			5
	5			5
	5			5
241	7			7
	7			7
242	7			7
	7			7
	7			7
	7			7
243	-5			-5
	-5			-5
	-5			-5
	-5			-5
	7			7
	7			7
244	7			7
	7			7
245	6		500	-494
	6		500	-494
	-5			-5
	-5			-5
246	4		700	-696
	4		700	-696
	5		700	-695
	5			5
247	5			5
	6		500	-494
248	5			5
	5			5
249	6			6
250	-5			-5
	5			5
	5			5
	5			5
	5			5
	-5			-5
	-5			-5
251	7			7
	7			7
	7			7
	-5			-5
	-5			-5
252	6			6
	-5			-5
	-5			-5
	-5			-5
	6			6
	5		-500	505
	5		-500	505
	5		-500	505
	5			5
	6			6
	5			5
	6			6
	7			7
	7			7
	7			7
	7			7
253	5			5
254	5			5
	7			7
255	-5			-5
	-5			-5
256	7			7
	7			7
	5			5
	6			6
	5			5
	5			5
257	7		600	-593
258	7			7
259	7			7
	5			5
260	5		400	-395
	5		400	-395
	7			7
	7			7
261	7			7
	7			7
262	-5			-5
	-5			-5
	6			6
263	4			4
	4			4
264	7			7
	7			7
	-5			-5
265	5			5
	7			7
	5			5
266	7		400	-393
	7		400	-393
267	6			6
268	5			5
	5			5
	5			5
269	5			5
	5			5
	5			5
	5			5
