# Supplementary material for: SNPPhenA: a corpus for extracting ranked associations of single-nucleotide polymorphisms and phenotypes from literature
Source: J Biomed Semantics. 2017 Apr 7;8:14. doi: 10.1186/s13326-017-0116-2 (PMC5383945; doi:10.1186/s13326-017-0116-2)
Supplement: Additional file 1: — Abstract files of SNPPhenA corpus. (ZIP 651 kb) [file 13326_2017_116_MOESM1_ESM.zip › confidence-files90-test.xlsx]

## Sheet: Sheet1
file index	annotatorA		annotatorB
	cl		cl
0test	1		-1
	1		-1
	1		-1
	1		-1
1	1
2	1
3	0
4	1
	1		3
5	2
6	1
	1
	1
	1
7	1
8	-1
9	1
10	-1
	-1
11	0
	0
	0
	0
12	1
13	3		2
	3		2
14	1		0
15	3		2
16	1
	1
	1
17	2
18	0
	1
	1
	1
19	1
20	1		0
21	1
	-1
	1
	1
	3
22	1		0
	1		0
	1		0
	1		0
23	-1
24	1		0
25	1		0
26	1
27	1
	-1
28	-1
	1
	-1
	-1
29	1
30	1
	1
	1
31	1
32	1		0
	1		0
	1		0
33	1
	1
	1
	1
34	0
	0
35	0
	0
36	3
	3
37	0
38	1
	1
39	-1
40	1
	1
41	1
42	3
43	1
	-1
	-1
	-1
44	1
	1
	1
	1
45	1
	1
	1
	1
	1
	1
	1
46	1
	1
	1
	1
47	1
	1
48	1
	1
	1
49	0
	0
	0
	0
	1
	1
	1
	1
50	1		0
	1		0
	1		0
	1		0
	3		0
	3		0
51	2		0
	2		0
	-1		0
	-1		0
	-1		0
	-1		0
	-1		0
	2		0
	2		0
	2		0
	2		0
52	1		0
	1		0
	0
	0
	0
	0
	0
	0
	1		0
	1		0
	1		0
	0
	0
	0
	0
	0
	0
	0
	1		0
	0
	0
	0
	0
	0
	0
	0
	0
	1		0
	0
	0
	0
	0
	0
	0
	0
	0
	1		0
	0
	0
	0
	0
	0
	0
	0
	1		0
	0
	1		0
	0
	0
	0
	0
	0
	0
	1		0
	0
	0
	0
	0
	0
	0
	0
	0
	1		0
	0
	0
	0
	0
	0
	0
	0
	0
	1		0
	0
	0
	0
	0
	0
	0
	0
	1		0
	0
	0
	0
	0
	0
	0
	0
	1		0
53	1
	1
54	2
55	0
56	1
57	2		1
	2		1
	2		1
	1
58	0
	1		-1
	-1
59	1
	-1
	1
	1
	1
60	0
	0
	0
	0
	0
	3
61	1		0
62	1
	1
	2
	2
	0
	0
	1
	1
	-1
	1
	1
	1
	1
	1
	1
63	1
	1
	1
	1
	1
	1
	1
	1
	1
	1
	1
	1
64	0
	0
	0
	0
	1
65	-1
	-1
	-1
66	1
	1
	1
	1
	1
67	1		0
	1		0
	1		0
	1		0
	1		0
	1		0
	1		0
68	1
69	1
70	1
	1
	1
71	1
	3
	3
	3
	3
	-1
72	1
	0
73	2		1
74	1
75	0
76	3
	1
77	3
78	0
	0
	0
	0
79	1
	1
	1
80	2
81	0
	0
	0
82	0
	0
	1		0
	0
83	2		1
84	1
85	1
	1
86	3
87	1
88	0
	0
	0
	0
	2
	2
	2
89	3		1
	1
	1
	1

## Sheet: Sheet2
								B 0	B1	B2	B3
					255		A0	117	0	0	0
					312		A1	39	117	0	1
				pr(a)	0.817308		A2	6	5	9	0
							A3	2	1	3	12
								164	123	12	13
							A pr(e)	117		0.375			A pr(e)	18		0.0576923
							B pr(e)	164		0.525641			B pr(e)	13		0.0416667
										0.197115						0.00240385
							A pr(e)	157		0.503205		pr €=	0.400364
							B pr(e)	123		0.394231			0.416944
										0.198379			0.599636
												kappa=	0.695328
							A pr(e)	20		0.0641026
							B pr(e)	12		0.0384615
										0.00246548

## Sheet: Sheet3
											TEST ( 0-89 )
file index	annotatorA		annotatorB		A-B
	cl		cl
0test	5		-500		505
	5		-500		505
	5		-500		505
	5		-500		505
1	5				5
2	5				5
3	4				4
4	5				5
	5		700		-695
5	6				6
6	5				5
	5				5
	5				5
	5				5
7	5				5
8	-5				-5
9	5				5
10	-5				-5
	-5				-5
11	4				4
	4				4
	4				4
	4				4
12	5				5
13	7		600		-593
	7		600		-593
14	5		400		-395
15	7		600		-593
16	5				5
	5				5
	5				5
17	6				6
18	4				4
	5				5
	5				5
	5				5
19	5				5
20	5		400		-395
21	5				5
	-5				-5
	5				5
	5				5
	7				7
22	5		400		-395
	5		400		-395
	5		400		-395
	5		400		-395
23	-5				-5
24	5		400		-395
25	5		400		-395
26	5				5
27	5				5
	-5				-5
28	-5				-5
	5				5
	-5				-5
	-5				-5
29	5				5
30	5				5
	5				5
	5				5
31	5				5
32	5		400		-395
	5		400		-395
	5		400		-395
33	5				5
	5				5
	5				5
	5				5
34	4				4
	4				4
35	4				4
	4				4
36	7				7
	7				7
37	4				4
38	5				5
	5				5
39	-5				-5
40	5				5
	5				5
41	5				5
42	7				7
43	5				5
	-5				-5
	-5				-5
	-5				-5
44	5				5
	5				5
	5				5
	5				5
45	5				5
	5				5
	5				5
	5				5
	5				5
	5				5
	5				5
46	5				5
	5				5
	5				5
	5				5
47	5				5
	5				5
48	5				5
	5				5
	5				5
49	4				4
	4				4
	4				4
	4				4
	5				5
	5				5
	5				5
	5				5
50	5		400		-395
	5		400		-395
	5		400		-395
	5		400		-395
	7		400		-393
	7		400		-393
51	6		400		-394
	6		400		-394
	-5		400		-405
	-5		400		-405
	-5		400		-405
	-5		400		-405
	-5		400		-405
	6		400		-394
	6		400		-394
	6		400		-394
	6		400		-394
52	5		400		-395
	5		400		-395
	4				4
	4				4
	4				4
	4				4
	4				4
	4				4
	5		400		-395
	5		400		-395
	5		400		-395
	4				4
	4				4
	4				4
	4				4
	4				4
	4				4
	4				4
	5		400		-395
	4				4
	4				4
	4				4
	4				4
	4				4
	4				4
	4				4
	4				4
	5		400		-395
	4				4
	4				4
	4				4
	4				4
	4				4
	4				4
	4				4
	4				4
	5		400		-395
	4				4
	4				4
	4				4
	4				4
	4				4
	4				4
	4				4
	5		400		-395
	4				4
	5		400		-395
	4				4
	4				4
	4				4
	4				4
	4				4
	4				4
	5		400		-395
	4				4
	4				4
	4				4
	4				4
	4				4
	4				4
	4				4
	4				4
	5		400		-395
	4				4
	4				4
	4				4
	4				4
	4				4
	4				4
	4				4
	4				4
	5		400		-395
	4				4
	4				4
	4				4
	4				4
	4				4
	4				4
	4				4
	5		400		-395
	4				4
	4				4
	4				4
	4				4
	4				4
	4				4
	4				4
	5		400		-395
53	5				5
	5				5
54	6				6
55	4				4
56	5				5
57	6		500		-494
	6		500		-494
	6		500		-494
	5				5
58	4				4
	5		-500		505
	-5				-5
59	5				5
	-5				-5
	5				5
	5				5
	5				5
60	4				4
	4				4
	4				4
	4				4
	4				4
	7				7
61	5		400		-395
62	5				5
	5				5
	6				6
	6				6
	4				4
	4				4
	5				5
	5				5
	-5				-5
	5				5
	5				5
	5				5
	5				5
	5				5
	5				5
63	5				5
	5				5
	5				5
	5				5
	5				5
	5				5
	5				5
	5				5
	5				5
	5				5
	5				5
	5				5
64	4				4
	4				4
	4				4
	4				4
	5				5
65	-5				-5
	-5				-5
	-5				-5
66	5				5
	5				5
	5				5
	5				5
	5				5
67	5		400		-395
	5		400		-395
	5		400		-395
	5		400		-395
	5		400		-395
	5		400		-395
	5		400		-395
68	5				5
69	5				5
70	5				5
	5				5
	5				5
71	5				5
	7				7
	7				7
	7				7
	7				7
	-5				-5
72	5				5
	4				4
73	6		500		-494
74	5				5
75	4				4
76	7				7
	5				5
77	7				7
78	4				4
	4				4
	4				4
	4				4
79	5				5
	5				5
	5				5
80	6				6
81	4				4
	4				4
	4				4
82	4				4
	4				4
	5		400		-395
	4				4
83	6		500		-494
84	5				5
85	5				5
	5				5
86	7				7
87	5				5
88	4				4
	4				4
	4				4
	4				4
	6				6
	6				6
	6				6
89	7		500		-493
	5				5
	5				5
	5				5
