# Supplementary material for: SNPPhenA: a corpus for extracting ranked associations of single-nucleotide polymorphisms and phenotypes from literature
Source: J Biomed Semantics. 2017 Apr 7;8:14. doi: 10.1186/s13326-017-0116-2 (PMC5383945; doi:10.1186/s13326-017-0116-2)
Supplement: Additional file 1: — Abstract files of SNPPhenA corpus. (ZIP 651 kb) [file 13326_2017_116_MOESM1_ESM.zip › confidence-files90-train(part1).xlsx]

## Sheet: Sheet1
file index	annotator A		annotatore B
	cl		cl
0	0
	1
	-1
	-1
	1
	1
	1
	1
	1
1	1
2	1		0
	1
	-1
3	1
	-1
	1
	-1
4	1
	1
5	2
6	3		0
7	1
8	3
	3
	3
	3
	3
	3
	3
	3
	3
9	3
	3
10	-1
	-1
11	3
	3
	3
12	1
	1
13	-1
	-1
	-1
14	1
15	1
	1
16	3
17	0
	0
	0
	0
18	3
	3
19	3
	3
20	1
	1
	1
21	3
22	3
23	3
	3
	2
	1
	1
	1
	1
	3
24	1
	0
25	-1
26	3
27	3
28	-1
	-1
29	0		1
	3
	3
	3		1
	3		1
	1
	1
	1
	1
30	-1
	-1
31	2
	3
32	1
	1
	1
33	-1
	-1
	-1
	-1
34	3
35	3
36	-1
37	-1
	-1
38	3
	3
39	3
	3
	3
	-1		2
	-1		3
	-1		1
40	1
	1
	1
	1
41	3
	-1		0
	-1		0
	1
42	2
	2
43	-1
44	3
45	3
	3
46	1
	1
47	1
	1
	1
	3		2
	3		2
	3		1
48	1
	1
	1
	1
49	2
	2		1
50	1
	1
51	2
	1
52	2
	2
	1
	3
53	2
	2
54	1		0
	1		0
	1		0
	1		0
	1		0
55	3
	3
	-1
56	1
57	3
58	3
59	3
	3
60	3
61	2		1
	-1
62	3
	3
63	-1
	-1
	-1
64	3
	3
65	0
	0
	0
	0
	0
	0
66	1
	1
67	1
	2
	1
	1
	1
68	1
	1
	1
69	1
	1
70	1
71	1
	1
72	-1
73	3
	3
74	3		1
	3		1
	3		1
	3		1
75	3
	3
	3
	3
	3
	3
76	0
	0
	0
	0
	3
77	1
	1
	1
	1
78	1
	1
79	1
80	1
	1
81	3
82	3
83	1
84	1
	1
85	1
86	3
	3
	3
	3
	3
	3
87	3
	3
	3
	3
88	1
89	1
	-1
	1
	-1

## Sheet: Sheet2
								B 0	B1	B2	B3
					183		A0	16	1	0	0
					202		A1	6	82	0	0
				pr(a)	0.905941		A2	0	2	12	0
							A3	1	7	2	73
								23	92	14	73
							A pr(e)	17		0.0841584			A pr(e)	83		0.410891
							B pr(e)	23		0.113861			B pr(e)	73		0.361386
										0.00958239						0.14849
							A pr(e)	88		0.435644		pr €=	0.361288
							B pr(e)	92		0.455446			0.544652
										0.198412			0.638712
												kappa=	0.852736
							A pr(e)	14		0.0693069
							B pr(e)	14		0.0693069
										0.00480345

## Sheet: Sheet3
file index	annotator A		annotatore B						( 0-89 )TRAIN(1)
	cl		cl
0	4				4
	5				5
	-5				-5
	-5				-5
	5				5
	5				5
	5				5
	5				5
	5				5
1	5				5
2	5		400		-395
	5				5
	-5				-5
3	5				5
	-5				-5
	5				5
	-5				-5
4	5				5
	5				5
5	6				6
6	7		400		-393
7	5				5
8	7				7
	7				7
	7				7
	7				7
	7				7
	7				7
	7				7
	7				7
	7				7
9	7				7
	7				7
10	-5				-5
	-5				-5
11	7				7
	7				7
	7				7
12	5				5
	5				5
13	-5				-5
	-5				-5
	-5				-5
14	5				5
15	5				5
	5				5
16	7				7
17	4				4
	4				4
	4				4
	4				4
18	7				7
	7				7
19	7				7
	7				7
20	5				5
	5				5
	5				5
21	7				7
22	7				7
23	7				7
	7				7
	6				6
	5				5
	5				5
	5				5
	5				5
	7				7
24	5				5
	4				4
25	-5				-5
26	7				7
27	7				7
28	-5				-5
	-5				-5
29	4		500		-496
	7				7
	7				7
	7		500		-493
	7		500		-493
	5				5
	5				5
	5				5
	5				5
30	-5				-5
	-5				-5
31	6				6
	7				7
32	5				5
	5				5
	5				5
33	-5				-5
	-5				-5
	-5				-5
	-5				-5
34	7				7
35	7				7
36	-5				-5
37	-5				-5
	-5				-5
38	7				7
	7				7
39	7				7
	7				7
	7				7
	-5		600		-605
	-5		700		-705
	-5		500		-505
40	5				5
	5				5
	5				5
	5				5
41	7				7
	-5		400		-405
	-5		400		-405
	5				5
42	6				6
	6				6
43	-5				-5
44	7				7
45	7				7
	7				7
46	5				5
	5				5
47	5				5
	5				5
	5				5
	7		600		-593
	7		600		-593
	7		500		-493
48	5				5
	5				5
	5				5
	5				5
49	6				6
	6		500		-494
50	5				5
	5				5
51	6				6
	5				5
52	6				6
	6				6
	5				5
	7				7
53	6				6
	6				6
54	5		400		-395
	5		400		-395
	5		400		-395
	5		400		-395
	5		400		-395
55	7				7
	7				7
	-5				-5
56	5				5
57	7				7
58	7				7
59	7				7
	7				7
60	7				7
61	6		500		-494
	-5				-5
62	7				7
	7				7
63	-5				-5
	-5				-5
	-5				-5
64	7				7
	7				7
65	4				4
	4				4
	4				4
	4				4
	4				4
	4				4
66	5				5
	5				5
67	5				5
	6				6
	5				5
	5				5
	5				5
68	5				5
	5				5
	5				5
69	5				5
	5				5
70	5				5
71	5				5
	5				5
72	-5				-5
73	7				7
	7				7
74	7		500		-493
	7		500		-493
	7		500		-493
	7		500		-493
75	7				7
	7				7
	7				7
	7				7
	7				7
	7				7
76	4				4
	4				4
	4				4
	4				4
	7				7
77	5				5
	5				5
	5				5
	5				5
78	5				5
	5				5
79	5				5
80	5				5
	5				5
81	7				7
82	7				7
83	5				5
84	5				5
	5				5
85	5				5
86	7				7
	7				7
	7				7
	7				7
	7				7
	7				7
87	7				7
	7				7
	7				7
	7				7
88	5				5
89	5				5
	-5				-5
	5				5
	-5				-5
