# Supplementary material for: SNPPhenA: a corpus for extracting ranked associations of single-nucleotide polymorphisms and phenotypes from literature
Source: J Biomed Semantics. 2017 Apr 7;8:14. doi: 10.1186/s13326-017-0116-2 (PMC5383945; doi:10.1186/s13326-017-0116-2)
Supplement: Additional file 1: — Abstract files of SNPPhenA corpus. (ZIP 651 kb) [file 13326_2017_116_MOESM1_ESM.zip › confidence-files100(50test+50train).xlsx]

## Sheet: Sheet1
file index	A		B
	cl		cl
0test	1		-1
	1		-1
	1		-1
	1		-1
1	1
2	1
3	0
4	1
	1		3
5	2
6	1
	1
	1
	1
7	1
8	-1
9	1
10	-1
	-1
11	0
	0
	0
	0
12	1
13	3		2
	3		2
14	1		0
15	3		2
16	1
	1
	1
17	2
18	0
	1
	1
	1
19	1
20	1		0
21	1
	-1
	1
	1
	3
22	1		0
	1		0
	1		0
	1		0
23	-1
24	1		0
25	1		0
26	1
27	1
	-1
28	-1
	1
	-1
	-1
29	1
30	1
	1
	1
31	1
32	1		0
	1		0
	1		0
33	1
	1
	1
	1
34	0
	0
35	0
	0
36	3
	3
37	0
38	1
	1
39	-1
40	1
	1
41	1
42	3
43	1
	-1
	-1
	-1
44	1
	1
	1
	1
45	1
	1
	1
	1
	1
	1
	1
46	1
	1
	1
	1
47	1
	1
48	1
	1
	1
49	0
	0
	0
	0
	1
	1
	1
	1
0train	0
	1
	-1
	-1
	1
	1
	1
	1
	1
1	1
2	1		0
	1
	-1
3	1
	-1
	1
	-1
4	1
	1
5	2
6	3		0
7	1
8	3
	3
	3
	3
	3
	3
	3
	3
	3
9	3
	3
10	-1
	-1
11	3
	3
	3
12	1
	1
13	-1
	-1
	-1
14	1
15	1
	1
16	3
17	0
	0
	0
	0
18	3
	3
19	3
	3
20	1
	1
	1
21	3
22	3
23	3
	3
	2
	1
	1
	1
	1
	3
24	1
	0
25	-1
26	3
27	3
28	-1
	-1
29	0		1
	3
	3
	3		1
	3		1
	1
	1
	1
	1
30	-1
	-1
31	2
	3
32	1
	1
	1
33	-1
	-1
	-1
	-1
34	3
35	3
36	-1
37	-1
	-1
38	3
	3
39	3
	3
	3
	-1		2
	-1		3
	-1		1
40	1
	1
	1
	1
41	3
	-1		0
	-1		0
	1
42	2
	2
43	-1
44	3
45	3
	3
46	1
	1
47	1
	1
	1
	3		2
	3		2
	3		1
48	1
	1
	1
	1
49	2
	2		1

## Sheet: Sheet2
							B 0	B1	B2	B3
				180		A0	21	1	0	0
				203		A1	12	109	0	1
			pr(a)	0.8867		A2	0	1	6	0
						A3	0	3	5	44
							33	114	11	45
						A pr(e)	22		0.108374			A pr(e)	52		0.256158
						B pr(e)	33		0.162562			B pr(e)	45		0.221675
									0.0176175						0.0567837
						A pr(e)	122		0.600985		pr €=	0.413769
						B pr(e)	114		0.561576			0.472931
									0.337499			0.586231
											kappa=	0.806731
						A pr(e)	7		0.0344828
						B pr(e)	11		0.0541872
									0.00186852

## Sheet: Sheet3
								50test+50train
file index	A		B		A-B
	cl		cl
0test	5		-500		505
	5		-500		505
	5		-500		505
	5		-500		505
1	5				5
2	5				5
3	4				4
4	5				5
	5		700		-695
5	6				6
6	5				5
	5				5
	5				5
	5				5
7	5				5
8	-5				-5
9	5				5
10	-5				-5
	-5				-5
11	4				4
	4				4
	4				4
	4				4
12	5				5
13	7		600		-593
	7		600		-593
14	5		400		-395
15	7		600		-593
16	5				5
	5				5
	5				5
17	6				6
18	4				4
	5				5
	5				5
	5				5
19	5				5
20	5		400		-395
21	5				5
	-5				-5
	5				5
	5				5
	7				7
22	5		400		-395
	5		400		-395
	5		400		-395
	5		400		-395
23	-5				-5
24	5		400		-395
25	5		400		-395
26	5				5
27	5				5
	-5				-5
28	-5				-5
	5				5
	-5				-5
	-5				-5
29	5				5
30	5				5
	5				5
	5				5
31	5				5
32	5		400		-395
	5		400		-395
	5		400		-395
33	5				5
	5				5
	5				5
	5				5
34	4				4
	4				4
35	4				4
	4				4
36	7				7
	7				7
37	4				4
38	5				5
	5				5
39	-5				-5
40	5				5
	5				5
41	5				5
42	7				7
43	5				5
	-5				-5
	-5				-5
	-5				-5
44	5				5
	5				5
	5				5
	5				5
45	5				5
	5				5
	5				5
	5				5
	5				5
	5				5
	5				5
46	5				5
	5				5
	5				5
	5				5
47	5				5
	5				5
48	5				5
	5				5
	5				5
49	4				4
	4				4
	4				4
	4				4
	5				5
	5				5
	5				5
	5				5
0train	4				4
	5				5
	-5				-5
	-5				-5
	5				5
	5				5
	5				5
	5				5
	5				5
1	5				5
2	5		400		-395
	5				5
	-5				-5
3	5				5
	-5				-5
	5				5
	-5				-5
4	5				5
	5				5
5	6				6
6	7		400		-393
7	5				5
8	7				7
	7				7
	7				7
	7				7
	7				7
	7				7
	7				7
	7				7
	7				7
9	7				7
	7				7
10	-5				-5
	-5				-5
11	7				7
	7				7
	7				7
12	5				5
	5				5
13	-5				-5
	-5				-5
	-5				-5
14	5				5
15	5				5
	5				5
16	7				7
17	4				4
	4				4
	4				4
	4				4
18	7				7
	7				7
19	7				7
	7				7
20	5				5
	5				5
	5				5
21	7				7
22	7				7
23	7				7
	7				7
	6				6
	5				5
	5				5
	5				5
	5				5
	7				7
24	5				5
	4				4
25	-5				-5
26	7				7
27	7				7
28	-5				-5
	-5				-5
29	4		500		-496
	7				7
	7				7
	7		500		-493
	7		500		-493
	5				5
	5				5
	5				5
	5				5
30	-5				-5
	-5				-5
31	6				6
	7				7
32	5				5
	5				5
	5				5
33	-5				-5
	-5				-5
	-5				-5
	-5				-5
34	7				7
35	7				7
36	-5				-5
37	-5				-5
	-5				-5
38	7				7
	7				7
39	7				7
	7				7
	7				7
	-5		600		-605
	-5		700		-705
	-5		500		-505
40	5				5
	5				5
	5				5
	5				5
41	7				7
	-5		400		-405
	-5		400		-405
	5				5
42	6				6
	6				6
43	-5				-5
44	7				7
45	7				7
	7				7
46	5				5
	5				5
47	5				5
	5				5
	5				5
	7		600		-593
	7		600		-593
	7		500		-493
48	5				5
	5				5
	5				5
	5				5
49	6				6
	6		500		-494
