# Supplementary material for: SNPPhenA: a corpus for extracting ranked associations of single-nucleotide polymorphisms and phenotypes from literature
Source: J Biomed Semantics. 2017 Apr 7;8:14. doi: 10.1186/s13326-017-0116-2 (PMC5383945; doi:10.1186/s13326-017-0116-2)
Supplement: Additional file 1: — Abstract files of SNPPhenA corpus. (ZIP 651 kb) [file 13326_2017_116_MOESM1_ESM.zip › association-files100(50train+50test).xlsx]

## Sheet: Sheet1
file index	A	B
	assoc	assoc
0test	1	0
	1	0
	1	0
	1	0
1	1
2	1
3	2
4	1
	1
5	1
6	1
	1
	1
	1
7	1
8	0
9	1
10	0
	0
11	2
	2
	2
	2
12	1
13	1
	1
14	1	2
15	1
16	1
	1
	1
17	1
18	2
	1
	1
	1
19	1
20	1	2
21	1
	0
	1
	1
	1
22	1	2
	1	2
	1	2
	1	2
23	0
24	1	2
25	1	2
26	1
27	1
	0
28	0
	1
	0
	0
29	1
30	1
	1
	1
31	1
32	1	2
	1	2
	1	2
33	1
	1
	1
	1
34	2
	2
35	2
	2
36	1
	1
37	2
38	1
	1
39	0
40	1
	1
41	1
42	1
43	1
	0
	0
	0
44	1
	1
	1
	1
45	1
	1
	1
	1
	1
	1
	1
46	1
	1
	1
	1
47	1
	1
48	1
	1
	1
49	2
	2
	2
	2
	1
	1
	1
	1
0train	2
	1
	0
	0
	1
	1
	1
	1
	1
1	1
2	1	2
	1
	0
3	1
	0
	1
	0
4	1
	1
5	1
6	1	2
7	1
8	1
	1
	1
	1
	1
	1
	1
	1
	1
9	1
	1
10	0
	0
11	1
	1
	1
12	1
	1
13	0
	0
	0
14	1
15	1
	1
16	1
17	2
	2
	2
	2
18	1
	1
19	1
	1
20	1
	1
	1
21	1
22	1
23	1
	1
	1
	1
	1
	1
	1
	1
24	1
	2
25	0
26	1
27	1
28	0
	0
29	2	1
	1
	1
	1
	1
	1
	1
	1
	1
30	0
	0
31	1
	1
32	1
	1
	1
33	0
	0
	0
	0
34	1
35	1
36	0
37	0
	0
38	1
	1
39	1
	1
	1
	0	1
	0	1
	0	1
40	1
	1
	1
	1
41	1
	0	2
	0	2
	1
42	1
	1
43	0
44	1
45	1
	1
46	1
	1
47	1
	1
	1
	1
	1
	1
48	1
	1
	1
	1
49	1
	1

## Sheet: Sheet2
								B 0	B1	B2
					228		A0	36	3	2
					251		A1	4	171	13
				pr(a)	0.908367		A2	0	1	21
								40	175	36
							A pr(e)	41		0.163347
							B pr(e)	40		0.159363
										0.0260313
							A pr(e)	188		0.749004		pr €=	0.560816
							B pr(e)	175		0.697211			0.34755
										0.522214			0.439184
												kappa=	0.791355
							A pr(e)	22		0.0876494
							B pr(e)	36		0.143426
										0.0125712

## Sheet: Sheet3
file index	annotator A		annotator B		A-B
	association		association
0test	5		400		-395
	5		400		-395
	5		400		-395
	5		400		-395
1	5				5
2	5				5
3	6				6
4	5				5
	5				5
5	5				5
6	5				5
	5				5
	5				5
	5				5
7	5				5
8	4				4
9	5				5
10	4				4
	4				4
11	6				6
	6				6
	6				6
	6				6
12	5				5
13	5				5
	5				5
14	5		600		-595
15	5				5
16	5				5
	5				5
	5				5
17	5				5
18	6				6
	5				5
	5				5
	5				5
19	5				5
20	5		600		-595
21	5				5
	4				4
	5				5
	5				5
	5				5
22	5		600		-595
	5		600		-595
	5		600		-595
	5		600		-595
23	4				4
24	5		600		-595
25	5		600		-595
26	5				5
27	5				5
	4				4
28	4				4
	5				5
	4				4
	4				4
29	5				5
30	5				5
	5				5
	5				5
31	5				5
32	5		600		-595
	5		600		-595
	5		600		-595
33	5				5
	5				5
	5				5
	5				5
34	6				6
	6				6
35	6				6
	6				6
36	5				5
	5				5
37	6				6
38	5				5
	5				5
39	4				4
40	5				5
	5				5
41	5				5
42	5				5
43	5				5
	4				4
	4				4
	4				4
44	5				5
	5				5
	5				5
	5				5
45	5				5
	5				5
	5				5
	5				5
	5				5
	5				5
	5				5
46	5				5
	5				5
	5				5
	5				5
47	5				5
	5				5
48	5				5
	5				5
	5				5
49	6				6
	6				6
	6				6
	6				6
	5				5
	5				5
	5				5
	5				5
0train	6				6
	5				5
	4				4
	4				4
	5				5
	5				5
	5				5
	5				5
	5				5
1	5				5
2	5		600		-595
	5				5
	4				4
3	5				5
	4				4
	5				5
	4				4
4	5				5
	5				5
5	5				5
6	5		600		-595
7	5				5
8	5				5
	5				5
	5				5
	5				5
	5				5
	5				5
	5				5
	5				5
	5				5
9	5				5
	5				5
10	4				4
	4				4
11	5				5
	5				5
	5				5
12	5				5
	5				5
13	4				4
	4				4
	4				4
14	5				5
15	5				5
	5				5
16	5				5
17	6				6
	6				6
	6				6
	6				6
18	5				5
	5				5
19	5				5
	5				5
20	5				5
	5				5
	5				5
21	5				5
22	5				5
23	5				5
	5				5
	5				5
	5				5
	5				5
	5				5
	5				5
	5				5
24	5				5
	6				6
25	4				4
26	5				5
27	5				5
28	4				4
	4				4
29	6		500		-494
	5				5
	5				5
	5				5
	5				5
	5				5
	5				5
	5				5
	5				5
30	4				4
	4				4
31	5				5
	5				5
32	5				5
	5				5
	5				5
33	4				4
	4				4
	4				4
	4				4
34	5				5
35	5				5
36	4				4
37	4				4
	4				4
38	5				5
	5				5
39	5				5
	5				5
	5				5
	4		500		-496
	4		500		-496
	4		500		-496
40	5				5
	5				5
	5				5
	5				5
41	5				5
	4		600		-596
	4		600		-596
	5				5
42	5				5
	5				5
43	4				4
44	5				5
45	5				5
	5				5
46	5				5
	5				5
47	5				5
	5				5
	5				5
	5				5
	5				5
	5				5
48	5				5
	5				5
	5				5
	5				5
49	5				5
	5				5
