# Supplementary material for: SNPPhenA: a corpus for extracting ranked associations of single-nucleotide polymorphisms and phenotypes from literature
Source: J Biomed Semantics. 2017 Apr 7;8:14. doi: 10.1186/s13326-017-0116-2 (PMC5383945; doi:10.1186/s13326-017-0116-2)
Supplement: Additional file 1: — Abstract files of SNPPhenA corpus. (ZIP 651 kb) [file 13326_2017_116_MOESM1_ESM.zip › association-files360-all.xlsx]

## Sheet: Sheet1
file index	assocA		assoc B
0test	1		0
	1		0
	1		0
	1		0
1	1
2	1
3	2
4	1
	1
5	1
6	1
	1
	1
	1
7	1
8	0
9	1
10	0
	0
11	2
	2
	2
	2
12	1
13	1
	1
14	1		2
15	1
16	1
	1
	1
17	1
18	2
	1
	1
	1
19	1
20	1		2
21	1
	0
	1
	1
	1
22	1		2
	1		2
	1		2
	1		2
23	0
24	1		2
25	1		2
26	1
27	1
	0
28	0
	1
	0
	0
29	1
30	1
	1
	1
31	1
32	1		2
	1		2
	1		2
33	1
	1
	1
	1
34	2
	2
35	2
	2
36	1
	1
37	2
38	1
	1
39	0
40	1
	1
41	1
42	1
43	1
	0
	0
	0
44	1
	1
	1
	1
45	1
	1
	1
	1
	1
	1
	1
46	1
	1
	1
	1
47	1
	1
48	1
	1
	1
49	2
	2
	2
	2
	1
	1
	1
	1
50	1		2
	1		2
	1		2
	1		2
	1		2
	1		2
51	1		2
	1		2
	0		2
	0		2
	0		2
	0		2
	0		2
	1		2
	1		2
	1		2
	1		2
52	1		2
	1		2
	2
	2
	2
	2
	2
	2
	1		2
	1		2
	1		2
	2
	2
	2
	2
	2
	2
	2
	1		2
	2
	2
	2
	2
	2
	2
	2
	2
	1		2
	2
	2
	2
	2
	2
	2
	2
	2
	1		2
	2
	2
	2
	2
	2
	2
	2
	1		2
	2
	1		2
	2
	2
	2
	2
	2
	2
	1		2
	2
	2
	2
	2
	2
	2
	2
	2
	1		2
	2
	2
	2
	2
	2
	2
	2
	2
	1		2
	2
	2
	2
	2
	2
	2
	2
	1		2
	2
	2
	2
	2
	2
	2
	2
	1		2
53	1
	1
54	1
55	2
56	1
57	1
	1
	1
	1
58	2
	1		0
	0
59	1
	0
	1
	1
	1
60	2
	2
	2
	2
	2
	1
61	1		2
62	1
	1
	1
	1
	2
	2
	1
	1
	0
	1
	1
	1
	1
	1
	1
63	1
	1
	1
	1
	1
	1
	1
	1
	1
	1
	1
	1
64	2
	2
	2
	2
	1
65	0
	0
	0
66	1
	1
	1
	1
	1
67	1		2
	1		2
	1		2
	1		2
	1		2
	1		2
	1		2
68	1
69	1
70	1
	1
	1
71	1
	1
	1
	1
	1
	0
72	1
	2
73	1
74	1
75	2
76	1
	1
77	1
78	2
	2
	2
	2
79	1
	1
	1
80	1
81	2
	2
	2
82	2
	2
	1		2
	2
83	1
84	1
85	1
	1
86	1
87	1
88	2
	2
	2
	2
	1
	1
	1
89	1
	1
	1
	1
0train	2
	1
	0
	0
	1
	1
	1
	1
	1
1	1
2	1		2
	1
	0
3	1
	0
	1
	0
4	1
	1
5	1
6	1		2
7	1
8	1
	1
	1
	1
	1
	1
	1
	1
	1
9	1
	1
10	0
	0
11	1
	1
	1
12	1
	1
13	0
	0
	0
14	1
15	1
	1
16	1
17	2
	2
	2
	2
18	1
	1
19	1
	1
20	1
	1
	1
21	1
22	1
23	1
	1
	1
	1
	1
	1
	1
	1
24	1
	2
25	0
26	1
27	1
28	0
	0
29	2		1
	1
	1
	1
	1
	1
	1
	1
	1
30	0
	0
31	1
	1
32	1
	1
	1
33	0
	0
	0
	0
34	1
35	1
36	0
37	0
	0
38	1
	1
39	1
	1
	1
	0		1
	0		1
	0		1
40	1
	1
	1
	1
41	1
	0		2
	0		2
	1
42	1
	1
43	0
44	1
45	1
	1
46	1
	1
47	1
	1
	1
	1
	1
	1
48	1
	1
	1
	1
49	1
	1
50	1
	1
51	1
	1
52	1
	1
	1
	1
53	1
	1
54	1		2
	1		2
	1		2
	1		2
	1		2
55	1
	1
	0
56	1
57	1
58	1
59	1
	1
60	1
61	1
	0
62	1
	1
63	0
	0
	0
64	1
	1
65	2
	2
	2
	2
	2
	2
66	1
	1
67	1
	1
	1
	1
	1
68	1
	1
	1
69	1
	1
70	1
71	1
	1
72	0
73	1
	1
74	1
	1
	1
	1
75	1
	1
	1
	1
	1
	1
76	2
	2
	2
	2
	1
77	1
	1
	1
	1
78	1
	1
79	1
80	1
	1
81	1
82	1
83	1
84	1
	1
85	1
86	1
	1
	1
	1
	1
	1
87	1
	1
	1
	1
88	1
89	1
	0
	1
	0
90	1
91	1
	1
	1
	1
	1
	1
92	0
	1
93	1
	1
94	0
	0
95	1		2
	1		2
96	0
	0
	0
	1
97	1		2
	1		2
	1
	1
98	1
	1
	1
99	1
	1
	1
	1
	1
	1
	1
	1
	1
	1
	1
	1
	1
	1
	1
	1
	1
	1
	1
	1
	1
	1
	1
	1
	1
	1
	1
	1
	1
	1
	1
	1
	1
	1
	1
	1
	1
	1
	1
	1
	1
	1
	1
	1
	1
	1
	1
	1
	1
	1
100	1
	1
101	1
	0
	1
	0
102	1		2
103	1
	1
	1
	1
	1
	1
	1
104	1
105	1		2
	1
106	1		2
	1		2
	1		2
107	1
	1
	1
108	1		2
	1		2
	1		2
	1		2
109	1
	1
	1
	1
110	1
111	1
	1
	1
	1
	1
	1
	1
	1
112	2
113	1
114	1
	1
115	1
	1
116	1		0
117	1
118	1
	1
	1
	1
	1
	1
119	2
120	1
	1
	1
121	1
122	1
123	1		2
	1		2
124	1
	1
	1
	1
125	1
126	1
127	0
128	1
129	1
130	1		2
131	2
	2
	2
	1
	1
132	2
133	1
	1
	1
	1
	1
	1
	1
	1
	1
	1
134	1
	1
135	2
	2
	2
	2
136	1
	1
	1
137	1
	1
	1
	1
	1
138	1
139	1
	1
140	1
	1
141	1
142	1
	1
143	1
144	1
	1
	1
	1
	1
	1
	1
	1
	1
	1
145	1
	1
146	2
	2
	2
147	1
148	1
149	2
150	2
	1
151	1
	1
	2
	1
	0
152	1
	1
	1
	1
	1
	1
153	2
	2
	2
154	1
	1
	1
	1
155	2
	2
	2
	2
	2
	2
	2
	2
	2
	2
	2
	2
156	1
	1
157	1
	2
	2
	2
	2
	2
	2
	2
	2
	2
	2
	2
	2
	1
	1
	1
	1
	1
158	1		2
159	1
	1
160	1
	1
	1		0
	0
	0
	1
161	1
	1
	1
	1
	1
	1
162	1
	1
	1
163	1
	1
164	1
165	0
	0
	0
	0
166	1
	1
	1
	1
167	2
	2
	1
168	1
	1
169	1
170	1
171	1
172	1
173	1
174	1
175	1
176	1
	1
177	0		1
178	1
	0
179	1
	0
180	1
	1
181	1
	1
182	1
	1
183	1
	1
184	0
185	1
186	2
187	2
188	1
	1
189	1
190	1
191	1
	1
192	1
193	1		2
	1		2
194	1
195	2
196	1
197	1
198	1
199	1
200	1
201	1
202	1
	1
	1
	1
203	1
204	1		2
	1
205	1
206	0
207	2		1
	2		1
	2		1
	2		1
	2		1
	2		1
208	1
	1
	1
	1
209	1
	1
	1
210	1
	1
	1
211	1
	1
212	1
	1
213	1
214	2
215	1
	1
	1
216	1
	1
	1
	1
	1
217	2
	2
218	1
219	1
220	1
221	0
222	1
	1
223	1
224	2
	2
	2
	2
	1
	1
225	1
226	1
227	1
	1
228	1
	1
	1
	1
229	1
	1
	1
230	0		2
	0		2
231	0
	0
232	1		2
	1		2
	2		0
	0
	0
233	2
	2
	2
	2
234	1
235	1
	1
	0		1
	1
	1		0
	1
	0
	1
	1
	0
	0
	0
	0
	1
	1
	0
236	2
	2
	2
	2
	1
	1
237	1
	1
	1
	1
	1
	1
	1
	1
	1
	1
238	1
	1
239	1
	1
	1
	1
	1
	1
	1
	1
	1
	1
	1
	1
	1
240	1
	1
	1
	1
	1
	1
	1
	1
	1
	1
	1
	1
	1
	1
	1
241	1
	1
242	1
	1
	1
	1
243	0
	0
	0
	0
	1
	1
244	1
	1
245	1
	1
	0
	0
246	2		1
	2		1
	1
	1
247	1
	1
248	1
	1
249	1
250	0
	1
	1
	1
	1
	0
	0
251	1
	1
	1
	0
	0
252	1
	0
	0
	0
	1
	1		0
	1		0
	1		0
	1
	1
	1
	1
	1
	1
	1
	1
253	1
254	1
	1
255	0
	0
256	1
	1
	1
	1
	1
	1
257	1
258	1
259	1
	1
260	1		2
	1		2
	1
	1
261	1
	1
262	0
	0
	1
263	2
	2
264	1
	1
	0
265	1
	1
	1
266	1		2
	1		2
267	1
268	1
	1
	1
269	1
	1
	1
	1

## Sheet: Sheet2
							B 0	B1	B2
				1037		A0	101	5	9
				1152		A1	11	738	80
			pr(a)	0.900174		A2	1	9	198
							113	752	287
						A pr(e)	115		0.0998264
						B pr(e)	113		0.0980903
									0.009792
						A pr(e)	829		0.719618		pr €=	0.524525
						B pr(e)	752		0.652778			0.375649
									0.469751			0.475475
											kappa=	0.790049
						A pr(e)	208		0.180556
						B pr(e)	287		0.249132
									0.0449822

## Sheet: Sheet3
file index	assocA		assoc B	A-B
0test	5		400	-395
	5		400	-395
	5		400	-395
	5		400	-395
1	5			5
2	5			5
3	6			6
4	5			5
	5			5
5	5			5
6	5			5
	5			5
	5			5
	5			5
7	5			5
8	4			4
9	5			5
10	4			4
	4			4
11	6			6
	6			6
	6			6
	6			6
12	5			5
13	5			5
	5			5
14	5		600	-595
15	5			5
16	5			5
	5			5
	5			5
17	5			5
18	6			6
	5			5
	5			5
	5			5
19	5			5
20	5		600	-595
21	5			5
	4			4
	5			5
	5			5
	5			5
22	5		600	-595
	5		600	-595
	5		600	-595
	5		600	-595
23	4			4
24	5		600	-595
25	5		600	-595
26	5			5
27	5			5
	4			4
28	4			4
	5			5
	4			4
	4			4
29	5			5
30	5			5
	5			5
	5			5
31	5			5
32	5		600	-595
	5		600	-595
	5		600	-595
33	5			5
	5			5
	5			5
	5			5
34	6			6
	6			6
35	6			6
	6			6
36	5			5
	5			5
37	6			6
38	5			5
	5			5
39	4			4
40	5			5
	5			5
41	5			5
42	5			5
43	5			5
	4			4
	4			4
	4			4
44	5			5
	5			5
	5			5
	5			5
45	5			5
	5			5
	5			5
	5			5
	5			5
	5			5
	5			5
46	5			5
	5			5
	5			5
	5			5
47	5			5
	5			5
48	5			5
	5			5
	5			5
49	6			6
	6			6
	6			6
	6			6
	5			5
	5			5
	5			5
	5			5
50	5		600	-595
	5		600	-595
	5		600	-595
	5		600	-595
	5		600	-595
	5		600	-595
51	5		600	-595
	5		600	-595
	4		600	-596
	4		600	-596
	4		600	-596
	4		600	-596
	4		600	-596
	5		600	-595
	5		600	-595
	5		600	-595
	5		600	-595
52	5		600	-595
	5		600	-595
	6			6
	6			6
	6			6
	6			6
	6			6
	6			6
	5		600	-595
	5		600	-595
	5		600	-595
	6			6
	6			6
	6			6
	6			6
	6			6
	6			6
	6			6
	5		600	-595
	6			6
	6			6
	6			6
	6			6
	6			6
	6			6
	6			6
	6			6
	5		600	-595
	6			6
	6			6
	6			6
	6			6
	6			6
	6			6
	6			6
	6			6
	5		600	-595
	6			6
	6			6
	6			6
	6			6
	6			6
	6			6
	6			6
	5		600	-595
	6			6
	5		600	-595
	6			6
	6			6
	6			6
	6			6
	6			6
	6			6
	5		600	-595
	6			6
	6			6
	6			6
	6			6
	6			6
	6			6
	6			6
	6			6
	5		600	-595
	6			6
	6			6
	6			6
	6			6
	6			6
	6			6
	6			6
	6			6
	5		600	-595
	6			6
	6			6
	6			6
	6			6
	6			6
	6			6
	6			6
	5		600	-595
	6			6
	6			6
	6			6
	6			6
	6			6
	6			6
	6			6
	5		600	-595
53	5			5
	5			5
54	5			5
55	6			6
56	5			5
57	5			5
	5			5
	5			5
	5			5
58	6			6
	5		400	-395
	4			4
59	5			5
	4			4
	5			5
	5			5
	5			5
60	6			6
	6			6
	6			6
	6			6
	6			6
	5			5
61	5		600	-595
62	5			5
	5			5
	5			5
	5			5
	6			6
	6			6
	5			5
	5			5
	4			4
	5			5
	5			5
	5			5
	5			5
	5			5
	5			5
63	5			5
	5			5
	5			5
	5			5
	5			5
	5			5
	5			5
	5			5
	5			5
	5			5
	5			5
	5			5
64	6			6
	6			6
	6			6
	6			6
	5			5
65	4			4
	4			4
	4			4
66	5			5
	5			5
	5			5
	5			5
	5			5
67	5		600	-595
	5		600	-595
	5		600	-595
	5		600	-595
	5		600	-595
	5		600	-595
	5		600	-595
68	5			5
69	5			5
70	5			5
	5			5
	5			5
71	5			5
	5			5
	5			5
	5			5
	5			5
	4			4
72	5			5
	6			6
73	5			5
74	5			5
75	6			6
76	5			5
	5			5
77	5			5
78	6			6
	6			6
	6			6
	6			6
79	5			5
	5			5
	5			5
80	5			5
81	6			6
	6			6
	6			6
82	6			6
	6			6
	5		600	-595
	6			6
83	5			5
84	5			5
85	5			5
	5			5
86	5			5
87	5			5
88	6			6
	6			6
	6			6
	6			6
	5			5
	5			5
	5			5
89	5			5
	5			5
	5			5
	5			5
0train	6			6
	5			5
	4			4
	4			4
	5			5
	5			5
	5			5
	5			5
	5			5
1	5			5
2	5		600	-595
	5			5
	4			4
3	5			5
	4			4
	5			5
	4			4
4	5			5
	5			5
5	5			5
6	5		600	-595
7	5			5
8	5			5
	5			5
	5			5
	5			5
	5			5
	5			5
	5			5
	5			5
	5			5
9	5			5
	5			5
10	4			4
	4			4
11	5			5
	5			5
	5			5
12	5			5
	5			5
13	4			4
	4			4
	4			4
14	5			5
15	5			5
	5			5
16	5			5
17	6			6
	6			6
	6			6
	6			6
18	5			5
	5			5
19	5			5
	5			5
20	5			5
	5			5
	5			5
21	5			5
22	5			5
23	5			5
	5			5
	5			5
	5			5
	5			5
	5			5
	5			5
	5			5
24	5			5
	6			6
25	4			4
26	5			5
27	5			5
28	4			4
	4			4
29	6		500	-494
	5			5
	5			5
	5			5
	5			5
	5			5
	5			5
	5			5
	5			5
30	4			4
	4			4
31	5			5
	5			5
32	5			5
	5			5
	5			5
33	4			4
	4			4
	4			4
	4			4
34	5			5
35	5			5
36	4			4
37	4			4
	4			4
38	5			5
	5			5
39	5			5
	5			5
	5			5
	4		500	-496
	4		500	-496
	4		500	-496
40	5			5
	5			5
	5			5
	5			5
41	5			5
	4		600	-596
	4		600	-596
	5			5
42	5			5
	5			5
43	4			4
44	5			5
45	5			5
	5			5
46	5			5
	5			5
47	5			5
	5			5
	5			5
	5			5
	5			5
	5			5
48	5			5
	5			5
	5			5
	5			5
49	5			5
	5			5
50	5			5
	5			5
51	5			5
	5			5
52	5			5
	5			5
	5			5
	5			5
53	5			5
	5			5
54	5		600	-595
	5		600	-595
	5		600	-595
	5		600	-595
	5		600	-595
55	5			5
	5			5
	4			4
56	5			5
57	5			5
58	5			5
59	5			5
	5			5
60	5			5
61	5			5
	4			4
62	5			5
	5			5
63	4			4
	4			4
	4			4
64	5			5
	5			5
65	6			6
	6			6
	6			6
	6			6
	6			6
	6			6
66	5			5
	5			5
67	5			5
	5			5
	5			5
	5			5
	5			5
68	5			5
	5			5
	5			5
69	5			5
	5			5
70	5			5
71	5			5
	5			5
72	4			4
73	5			5
	5			5
74	5			5
	5			5
	5			5
	5			5
75	5			5
	5			5
	5			5
	5			5
	5			5
	5			5
76	6			6
	6			6
	6			6
	6			6
	5			5
77	5			5
	5			5
	5			5
	5			5
78	5			5
	5			5
79	5			5
80	5			5
	5			5
81	5			5
82	5			5
83	5			5
84	5			5
	5			5
85	5			5
86	5			5
	5			5
	5			5
	5			5
	5			5
	5			5
87	5			5
	5			5
	5			5
	5			5
88	5			5
89	5			5
	4			4
	5			5
	4			4
90	5			5
91	5			5
	5			5
	5			5
	5			5
	5			5
	5			5
92	4			4
	5			5
93	5			5
	5			5
94	4			4
	4			4
95	5		600	-595
	5		600	-595
96	4			4
	4			4
	4			4
	5			5
97	5		600	-595
	5		600	-595
	5			5
	5			5
98	5			5
	5			5
	5			5
99	5			5
	5			5
	5			5
	5			5
	5			5
	5			5
	5			5
	5			5
	5			5
	5			5
	5			5
	5			5
	5			5
	5			5
	5			5
	5			5
	5			5
	5			5
	5			5
	5			5
	5			5
	5			5
	5			5
	5			5
	5			5
	5			5
	5			5
	5			5
	5			5
	5			5
	5			5
	5			5
	5			5
	5			5
	5			5
	5			5
	5			5
	5			5
	5			5
	5			5
	5			5
	5			5
	5			5
	5			5
	5			5
	5			5
	5			5
	5			5
	5			5
	5			5
100	5			5
	5			5
101	5			5
	4			4
	5			5
	4			4
102	5		600	-595
103	5			5
	5			5
	5			5
	5			5
	5			5
	5			5
	5			5
104	5			5
105	5		600	-595
	5			5
106	5		600	-595
	5		600	-595
	5		600	-595
107	5			5
	5			5
	5			5
108	5		600	-595
	5		600	-595
	5		600	-595
	5		600	-595
109	5			5
	5			5
	5			5
	5			5
110	5			5
111	5			5
	5			5
	5			5
	5			5
	5			5
	5			5
	5			5
	5			5
112	6			6
113	5			5
114	5			5
	5			5
115	5			5
	5			5
116	5		400	-395
117	5			5
118	5			5
	5			5
	5			5
	5			5
	5			5
	5			5
119	6			6
120	5			5
	5			5
	5			5
121	5			5
122	5			5
123	5		600	-595
	5		600	-595
124	5			5
	5			5
	5			5
	5			5
125	5			5
				0
126	5			5
127	4			4
128	5			5
129	5			5
130	5		600	-595
131	6			6
	6			6
	6			6
	5			5
	5			5
132	6			6
133	5			5
	5			5
	5			5
	5			5
	5			5
	5			5
	5			5
	5			5
	5			5
	5			5
134	5			5
	5			5
135	6			6
	6			6
	6			6
	6			6
136	5			5
	5			5
	5			5
137	5			5
	5			5
	5			5
	5			5
	5			5
138	5			5
139	5			5
	5			5
140	5			5
	5			5
141	5			5
142	5			5
	5			5
143	5			5
144	5			5
	5			5
	5			5
	5			5
	5			5
	5			5
	5			5
	5			5
	5			5
	5			5
145	5			5
	5			5
146	6			6
	6			6
	6			6
147	5			5
148	5			5
149	6			6
150	6			6
	5			5
151	5			5
	5			5
	6			6
	5			5
	4			4
152	5			5
	5			5
	5			5
	5			5
	5			5
	5			5
153	6			6
	6			6
	6			6
154	5			5
	5			5
	5			5
	5			5
155	6			6
	6			6
	6			6
	6			6
	6			6
	6			6
	6			6
	6			6
	6			6
	6			6
	6			6
	6			6
156	5			5
	5			5
157	5			5
	6			6
	6			6
	6			6
	6			6
	6			6
	6			6
	6			6
	6			6
	6			6
	6			6
	6			6
	6			6
	5			5
	5			5
	5			5
	5			5
	5			5
158	5		600	-595
159	5			5
	5			5
160	5			5
	5			5
	5		400	-395
	4			4
	4			4
	5			5
161	5			5
	5			5
	5			5
	5			5
	5			5
	5			5
162	5			5
	5			5
	5			5
163	5			5
	5			5
164	5			5
165	4			4
	4			4
	4			4
	4			4
166	5			5
	5			5
	5			5
	5			5
167	6			6
	6			6
	5			5
168	5			5
	5			5
169	5			5
170	5			5
171	5			5
172	5			5
173	5			5
174	5			5
175	5			5
176	5			5
	5			5
177	4		500	-496
178	5			5
	4			4
179	5			5
	4			4
180	5			5
	5			5
181	5			5
	5			5
182	5			5
	5			5
183	5			5
	5			5
184	4			4
185	5			5
186	6			6
187	6			6
188	5			5
	5			5
189	5			5
190	5			5
191	5			5
	5			5
192	5			5
193	5		600	-595
	5		600	-595
194	5			5
195	6			6
196	5			5
197	5			5
198	5			5
199	5			5
200	5			5
201	5			5
202	5			5
	5			5
	5			5
	5			5
203	5			5
204	5		600	-595
	5			5
205	5			5
206	4			4
207	6		500	-494
	6		500	-494
	6		500	-494
	6		500	-494
	6		500	-494
	6		500	-494
208	5			5
	5			5
	5			5
	5			5
209	5			5
	5			5
	5			5
210	5			5
	5			5
	5			5
211	5			5
	5			5
212	5			5
	5			5
213	5			5
214	6			6
215	5			5
	5			5
	5			5
216	5			5
	5			5
	5			5
	5			5
	5			5
217	6			6
	6			6
218	5			5
219	5			5
220	5			5
221	4			4
222	5			5
	5			5
223	5			5
224	6			6
	6			6
	6			6
	6			6
	5			5
	5			5
225	5			5
226	5			5
227	5			5
	5			5
228	5			5
	5			5
	5			5
	5			5
229	5			5
	5			5
	5			5
230	4		600	-596
	4		600	-596
231	4			4
	4			4
232	5		600	-595
	5		600	-595
	6		400	-394
	4			4
	4			4
233	6			6
	6			6
	6			6
	6			6
234	5			5
235	5			5
	5			5
	4		500	-496
	5			5
	5		400	-395
	5			5
	4			4
	5			5
	5			5
	4			4
	4			4
	4			4
	4			4
	5			5
	5			5
	4			4
236	6			6
	6			6
	6			6
	6			6
	5			5
	5			5
237	5			5
	5			5
	5			5
	5			5
	5			5
	5			5
	5			5
	5			5
	5			5
	5			5
238	5			5
	5			5
239	5			5
	5			5
	5			5
	5			5
	5			5
	5			5
	5			5
	5			5
	5			5
	5			5
	5			5
	5			5
	5			5
240	5			5
	5			5
	5			5
	5			5
	5			5
	5			5
	5			5
	5			5
	5			5
	5			5
	5			5
	5			5
	5			5
	5			5
	5			5
241	5			5
	5			5
242	5			5
	5			5
	5			5
	5			5
243	4			4
	4			4
	4			4
	4			4
	5			5
	5			5
244	5			5
	5			5
245	5			5
	5			5
	4			4
	4			4
246	6		500	-494
	6		500	-494
	5			5
	5			5
247	5			5
	5			5
248	5			5
	5			5
249	5			5
250	4			4
	5			5
	5			5
	5			5
	5			5
	4			4
	4			4
251	5			5
	5			5
	5			5
	4			4
	4			4
252	5			5
	4			4
	4			4
	4			4
	5			5
	5		400	-395
	5		400	-395
	5		400	-395
	5			5
	5			5
	5			5
	5			5
	5			5
	5			5
	5			5
	5			5
253	5			5
254	5			5
	5			5
255	4			4
	4			4
256	5			5
	5			5
	5			5
	5			5
	5			5
	5			5
257	5			5
258	5			5
259	5			5
	5			5
260	5		600	-595
	5		600	-595
	5			5
	5			5
261	5			5
	5			5
262	4			4
	4			4
	5			5
263	6			6
	6			6
264	5			5
	5			5
	4			4
265	5			5
	5			5
	5			5
266	5		600	-595
	5		600	-595
267	5			5
268	5			5
	5			5
	5			5
269	5			5
	5			5
	5			5
	5			5
